# Supplementary material for: A systematic analysis of the global, regional, and national burden of fungal skin diseases from 1990 to 2021
Source: Front Epidemiol. 2024 Dec 16;4:1489148. doi: 10.3389/fepid.2024.1489148 (PMC11686433; doi:10.3389/fepid.2024.1489148)
Supplement: Supplementary file 1 [file Datasheet1.zip]

Archive with 36 entries (34 files):
- FSD supplementary material-20241205-v2/
- FSD supplementary material-20241205-v2/Figure S1-S33/
- FSD supplementary material-20241205-v2/Figure S1-S33/Figure S1.jpg
- FSD supplementary material-20241205-v2/Figure S1-S33/Figure S10.jpg
- FSD supplementary material-20241205-v2/Figure S1-S33/Figure S11.jpg
- FSD supplementary material-20241205-v2/Figure S1-S33/Figure S12.jpg
- FSD supplementary material-20241205-v2/Figure S1-S33/Figure S14.jpg
- FSD supplementary material-20241205-v2/Figure S1-S33/Figure S15.jpg
- FSD supplementary material-20241205-v2/Figure S1-S33/Figure S16.jpg
- FSD supplementary material-20241205-v2/Figure S1-S33/Figure S17.jpg
- FSD supplementary material-20241205-v2/Figure S1-S33/Figure S18.jpg
- FSD supplementary material-20241205-v2/Figure S1-S33/Figure S19.jpg
- FSD supplementary material-20241205-v2/Figure S1-S33/Figure S2.jpg
- FSD supplementary material-20241205-v2/Figure S1-S33/Figure S20.jpg
- FSD supplementary material-20241205-v2/Figure S1-S33/Figure S21.jpg
- FSD supplementary material-20241205-v2/Figure S1-S33/Figure S22.jpg
- FSD supplementary material-20241205-v2/Figure S1-S33/Figure S23l.jpg
- FSD supplementary material-20241205-v2/Figure S1-S33/Figure S24.jpg
- FSD supplementary material-20241205-v2/Figure S1-S33/Figure S25.jpg
- FSD supplementary material-20241205-v2/Figure S1-S33/Figure S26.jpg
- FSD supplementary material-20241205-v2/Figure S1-S33/Figure S27.jpg
- FSD supplementary material-20241205-v2/Figure S1-S33/Figure S28.jpg
- FSD supplementary material-20241205-v2/Figure S1-S33/Figure S29.jpg
- FSD supplementary material-20241205-v2/Figure S1-S33/Figure S3.jpg
- FSD supplementary material-20241205-v2/Figure S1-S33/Figure S30.jpg
- FSD supplementary material-20241205-v2/Figure S1-S33/Figure S31.jpg
- FSD supplementary material-20241205-v2/Figure S1-S33/Figure S32.jpg
- FSD supplementary material-20241205-v2/Figure S1-S33/Figure S33.jpg
- FSD supplementary material-20241205-v2/Figure S1-S33/Figure S4.jpg
- FSD supplementary material-20241205-v2/Figure S1-S33/Figure S5.jpg
- FSD supplementary material-20241205-v2/Figure S1-S33/Figure S6.jpg
- FSD supplementary material-20241205-v2/Figure S1-S33/Figure S7.jpg
- FSD supplementary material-20241205-v2/Figure S1-S33/Figure S8.jpg
- FSD supplementary material-20241205-v2/Figure S1-S33/Figure S9.jpg
- FSD supplementary material-20241205-v2/Online supplementary figure.docx
- FSD supplementary material-20241205-v2/Online supplementary table.XLSX
