# Supplementary material for: A systematic analysis of the global, regional, and national burden of fungal skin diseases from 1990 to 2021
Source: Front Epidemiol. 2024 Dec 16;4:1489148. doi: 10.3389/fepid.2024.1489148 (PMC11686433; doi:10.3389/fepid.2024.1489148)
Supplement: Supplementary file 1 [file Datasheet1.zip › FSD supplementary material-20241205-v2/Online supplementary table.XLSX]

## Sheet: Table S1
Table S1. Comparative analysis of incident cases and age-standardized rate (ASR) changes in fungal skin diseases by region from 1990 to 2021
Location	NO （millions）		percentage change(%)	ASRs per 100,000		Percentage change in the ASRs per 100,000(%)
	1990 (95%UI)	2021 (95%UI)		1990 (95%UI)	2021 (95%UI)
Global	1029.7 (927.1,1132.5)	1729.2 (1562.7,1894.7)	67.9324	20886.9 (18919.7,22868.8)	21668.4 (19601.2,23729.2)	3.74 (2.99,4.68)
Low SDI	149.3 (131.1,169.9)	325.8 (288,368.4)	118.218	31292.3 (28086.6,34534.5)	31124.8 (27943.9,34383.1)	-0.54 (-1.37,0.35)
Low-middle SDI	228.2 (201.6,256)	394.5 (353.7,434.6)	72.8747	21894.6 (19644.5,24042.1)	22004.6 (19797.4,24106.7)	0.5 (-0.18,1.14)
Middle SDI	304.3 (273.2,336.4)	503.3 (454,554.7)	65.396	19915.8 (18062.6,21958.4)	20125.7 (18207,22198.1)	1.05 (0.48,1.56)
High-middle SDI	182.9 (164.6,202.7)	260.2 (234.2,287.2)	42.2635	17846.8 (16107.9,19680.6)	16920.1 (15266.5,18644.1)	-5.19 (-5.91,-4.5)
High SDI	164 (148.7,180)	243.9 (220.3,269.3)	48.7195	16838.1 (15269.8,18422.4)	16147.9 (14687.3,17628.2)	-4.1 (-4.64,-3.51)
High-income Asia Pacific	35.8 (32,39.9)	58.5 (51.4,66)	63.4078	19469.5 (17465.8,21702.2)	19223.1 (17249.7,21450.5)	-1.27 (-1.86,-0.8)
High-income North America	26.2 (24.2,28)	41.3 (38.1,44.3)	57.6336	8333.2 (7752.4,8915)	8438.7 (7866.3,8989.7)	1.27 (-0.21,2.9)
Western Europe	106.5 (95.2,118.5)	143.4 (127.5,160.7)	34.6479	23364.9 (20946.3,25800.2)	23177.1 (20787.7,25596.1)	-0.8 (-1.19,-0.49)
Australasia	5.3 (4.9,5.9)	9.7 (8.8,10.7)	83.0189	24673.7 (22362.4,26952.6)	24492 (22211.1,26796.3)	-0.74 (-1.04,-0.48)
Andean Latin America	10.2 (9.1,11.4)	19.8 (17.8,22)	94.1176	31413.7 (28239.9,35011.5)	30930.2 (27772.9,34538)	-1.54 (-2.06,-1.13)
Tropical Latin America	34.6 (31.1,38.4)	62.7 (56.4,69.6)	81.2139	26587.8 (23989,29433.9)	26302.5 (23768.2,29078.3)	-1.07 (-1.48,-0.77)
Central Latin America	24.2 (21.7,26.8)	47.2 (42.5,52.2)	95.0413	18047.9 (16335.8,19955.6)	18823.5 (16934,20811.2)	4.3 (2.1,6.19)
Southern Latin America	9.2 (8.2,10.2)	14.6 (13,16.2)	58.6957	19304.5 (17294.9,21354.4)	19065.4 (17057,21113)	-1.24 (-1.63,-0.94)
Caribbean	8.2 (7.4,9.1)	12.8 (11.4,14.2)	56.0976	25752.8 (23051.3,28670.6)	25655 (22966.3,28573.7)	-0.38 (-0.62,-0.2)
Central Europe	24.2 (21.5,26.8)	29 (25.7,32.2)	19.8347	18162.5 (16240,20130.2)	18152.7 (16232.2,20130)	-0.05 (-0.19,0.08)
Eastern Europe	44.8 (39.9,49.9)	49 (43.3,54.8)	9.375	18381.2 (16428.7,20413.9)	18375 (16424.4,20390.2)	-0.03 (-0.23,0.13)
Central Asia	10.6 (9.4,11.8)	15.9 (14.3,17.6)	50	18055.7 (16126.7,19996.8)	18048.1 (16114.3,19997.6)	-0.04 (-0.27,0.13)
North Africa and Middle East	28.8 (26.1,31.7)	59.8 (53.9,65.7)	107.639	11487.5 (10402,12614.1)	11122.5 (10049.4,12248.8)	-3.18 (-4.03,-2.49)
South Asia	203.3 (176.7,230.3)	340.9 (303.8,377.4)	67.6832	20297.5 (18084.2,22480.1)	19696.9 (17580.3,21752.5)	-2.96 (-4.18,-1.94)
Southeast Asia	115.4 (102.1,130.4)	193.1 (173,216)	67.331	27743.2 (24856.6,30910.5)	27580 (24668.3,30727)	-0.59 (-0.87,-0.35)
East Asia	167.6 (150,188.2)	237 (213,263.1)	41.4081	14788.1 (13376.3,16446.4)	14227.8 (12819.4,15818.2)	-3.79 (-4.9,-2.88)
Oceania	1.1 (0.9,1.2)	2.3 (2.1,2.6)	109.091	19096.6 (17161.9,21205.1)	19063.3 (17141.2,21170.1)	-0.17 (-0.53,0.21)
Western Sub-Saharan Africa	71.6 (63.2,80.6)	179.4 (158.4,202.5)	150.559	39838.8 (35618.2,44047.3)	39705.2 (35574.6,43841)	-0.34 (-0.87,0.23)
Eastern Sub-Saharan Africa	72.3 (63.5,82.8)	153.1 (134.8,174.2)	111.757	39374.2 (35470.3,43535.9)	38643.8 (34630.2,42795.3)	-1.86 (-2.93,-0.65)
Central Sub-Saharan Africa	16.3 (13.8,19.7)	37.9 (32.1,44.9)	132.515	30749.7 (27222.4,34818)	29742.7 (26266,33437.9)	-3.27 (-5.81,0.04)
Southern Sub-Saharan Africa	13.5 (12,15.1)	21.9 (19.5,24.4)	62.2222	29964.4 (26793.6,33143)	29868.5 (26669.8,33040.4)	-0.32 (-0.84,0.08)

## Sheet: Table S2
Table S2. Comparative analysis of DALYs cases and age-standardized rate (ASR) changes in fungal skin diseases by region from 1990 to 2021.
Location	NO. （thousands）		percentage change(%)	ASRs per 100,000		Percentage change in the ASRs per 100,000
	1990 (95%UI)	2021 (95%UI)		1990 (95%UI)	2021 (95%UI)
Global	2056.4 (842.5,4249)	3429.5 (1407.9,7044.3)	66.772	40.7 (16.8,83.8)	43.4 (17.8,89.1)	6.56 (5.61,7.56)
Low SDI	388.5 (157.5,815.8)	807.8 (331.7,1696.2)	107.928	74.3 (30.3,155.2)	71.8 (29.3,149.1)	-3.35 (-4.59,-2.04)
Low-middle SDI	465.6 (190.1,970.2)	787.3 (322.6,1623.8)	69.0936	42.5 (17.5,88.1)	42.9 (17.7,88.6)	1 (0.02,1.84)
Middle SDI	594.7 (241.7,1243.2)	963.1 (393.6,1990.4)	61.9472	37.9 (15.6,78.2)	38.6 (15.8,79.7)	1.82 (1.14,2.5)
High-middle SDI	319 (129.3,667.1)	448.1 (183.3,921.1)	40.4702	31 (12.6,64.1)	29.7 (12,61.4)	-4.41 (-5.25,-3.55)
High SDI	286.6 (118.6,583.4)	420.2 (173.8,852.1)	46.6155	29.6 (12.2,60.1)	28.2 (11.6,57.1)	-4.72 (-5.37,-4.09)
High-income Asia Pacific	60.9 (24.6,122.9)	98 (40.3,198)	60.9195	33.3 (13.5,67)	32.8 (13.4,66.2)	-1.45 (-2.21,-0.76)
High-income North America	43 (17.6,88.4)	65.5 (27.2,132.6)	52.3256	13.8 (5.6,28.4)	13.7 (5.6,28)	-0.74 (-2,0.35)
Western Europe	191.3 (79.2,395)	257.3 (106.6,533.6)	34.5008	42.4 (17.5,86.7)	42.2 (17.4,86.4)	-0.46 (-1.01,0.05)
Australasia	10.4 (4.3,21.2)	19.2 (7.9,39)	84.6154	47.9 (19.7,98.3)	47.7 (19.5,98.1)	-0.48 (-1.31,0.47)
Andean Latin America	22.5 (9.2,46.3)	43.4 (17.8,89.4)	92.8889	68.7 (28.3,141.8)	67.5 (27.8,139.3)	-1.67 (-2.48,-0.91)
Tropical Latin America	63.1 (26.1,128.8)	111.7 (46.3,230.1)	77.0206	47.8 (19.9,97.7)	47.2 (19.6,96.4)	-1.28 (-1.85,-0.8)
Central Latin America	41.4 (17,85.1)	78.6 (32.3,162.4)	89.8551	29.8 (12.3,61.2)	31.3 (12.9,64.3)	5 (2.73,7.32)
Southern Latin America	15.6 (6.4,31.9)	24.4 (10.1,49.8)	56.4103	32.8 (13.5,66.8)	32.2 (13.2,65.5)	-1.78 (-2.87,-0.68)
Caribbean	15.1 (6.3,31.4)	23.3 (9.6,48.1)	54.3046	47.1 (19.6,97.3)	46.8 (19.4,97.1)	-0.59 (-1.14,-0.05)
Central Europe	40.3 (16.3,82.4)	47.6 (19.4,96)	18.1141	30.5 (12.4,62.3)	30.5 (12.4,62.6)	0.22 (-0.22,0.61)
Eastern Europe	74.9 (30.5,154.5)	80.8 (32.8,164)	7.87717	31 (12.7,63.9)	30.9 (12.7,63.8)	-0.01 (-0.42,0.38)
Central Asia	18 (7.3,37.2)	26.9 (10.8,55.5)	49.4444	30.4 (12.4,62.2)	30.4 (12.3,62)	-0.09 (-0.71,0.52)
North Africa and Middle East	49.4 (20.2,101.3)	98.6 (40.3,201.2)	99.5951	19 (7.8,38.5)	18.1 (7.4,36.7)	-4.72 (-5.63,-3.81)
South Asia	396.3 (160.2,848.4)	624.8 (254,1282.7)	57.6583	37.4 (15.3,78)	35.6 (14.5,73.3)	-4.8 (-6.81,-3.17)
Southeast Asia	259.7 (104.3,544.7)	431.5 (172.6,897.3)	66.1533	61 (24.5,126.2)	60.7 (24.4,125.8)	-0.51 (-0.9,-0.15)
East Asia	292.5 (117.5,612.1)	398.7 (162.2,830.6)	36.3077	25.5 (10.3,53)	24.3 (9.8,50.7)	-4.7 (-5.93,-3.6)
Oceania	1.9 (0.8,3.9)	4.2 (1.7,8.6)	121.053	33.2 (13.5,68.2)	33.2 (13.5,68.3)	0.03 (-1.05,1.12)
Western Sub-Saharan Africa	184.6 (75.5,388.6)	462.3 (188.7,975.3)	150.433	98.6 (40.4,205.4)	97.7 (40.1,202.8)	-0.9 (-1.66,-0.23)
Eastern Sub-Saharan Africa	200.5 (81.6,414.7)	390.3 (162,812)	94.6633	98.2 (40.1,205.6)	91.6 (37.5,191.6)	-6.78 (-8.52,-4.95)
Central Sub-Saharan Africa	48.8 (19.6,105.7)	100.8 (41.1,218.4)	106.557	77 (30.9,165.2)	68 (27.9,145.3)	-11.59 (-15.75,-6.94)
Southern Sub-Saharan Africa	26.1 (10.6,54.5)	41.6 (16.8,86.1)	59.387	56.4 (22.8,116.5)	55.8 (22.6,115.3)	-0.95 (-1.69,-0.31)

## Sheet: Table S3
Table S3. Comparative analysis of prevalent cases and age-standardized rate (ASR) changes in fungal skin diseases across 204 nations from 1990 to 2021.
Location	NO		percentage change(%)	ASRs per 100,000		Percentage change in the ASRs per 100,000(%)
	1990 (95%UI)	2021 (95%UI)		1990 (95%UI)	2021 (95%UI)
China	50395632 (44888051,56527047)	69601875 (62751479,77349821)	38.1109	4579.5 (4122.4,5088)	4363.6 (3920.7,4851.3)	-4.7 (-6,-3.7)
North Korea	802351 (720376,894822)	1150253 (1038835,1277204)	43.3603	4126.2 (3728.6,4581.4)	4069 (3677.4,4509.9)	-1.4 (-2.4,-0.5)
Taiwan (province of China)	727575 (653842,811763)	1057684 (961568,1177445)	45.3711	3763.7 (3409,4155.4)	3691.5 (3334.6,4072.5)	-1.9 (-2.8,-1.2)
Cambodia	927146 (812753,1047648)	1716842 (1515147,1944545)	85.1749	10661.2 (9506.5,12006)	10554.9 (9409.1,11879.2)	-1 (-1.7,-0.4)
Indonesia	18771931 (16513231,21188640)	31456817 (27591739,35597049)	67.5737	11172.4 (9960.6,12510.9)	11127.1 (9908.6,12470.5)	-0.4 (-0.7,-0.2)
Laos	386686 (341628,437104)	739664 (651566,838370)	91.2828	10773.5 (9605.4,12120.5)	10655.2 (9516.5,12023.7)	-1.1 (-1.8,-0.5)
Malaysia	1688535 (1484651,1911257)	3362209 (2970690,3815705)	99.1199	10613.9 (9463.7,11954.4)	10515.5 (9375.4,11873.8)	-0.9 (-1.5,-0.5)
Maldives	19487 (17013,22046)	55762 (48738,64402)	186.15	10635.9 (9487.8,12007.3)	10541.3 (9392.2,11932)	-0.9 (-1.9,0.1)
Myanmar	3912657 (3441208,4431325)	5902709 (5228813,6693432)	50.8619	10708 (9556.1,12073)	10573.6 (9439,11917.8)	-1.3 (-1.8,-0.7)
Philippines	5927486 (5195973,6760959)	11640996 (10252970,13255974)	96.3901	10717.9 (9532.7,12116.2)	10699.9 (9509.6,12098)	-0.2 (-0.3,0)
Sri Lanka	2159426 (1955112,2348104)	2972158 (2735634,3200909)	37.6365	12995.1 (11887.1,14019)	12842.2 (11727.1,13868.7)	-1.2 (-1.6,-0.8)
Thailand	5673412 (4987267,6447186)	8015282 (7093269,9053766)	41.278	10516.2 (9368.4,11857.1)	10394.2 (9243.2,11738.2)	-1.2 (-1.6,-0.8)
Timor-Leste	70962 (62217,80390)	134610 (118297,152394)	89.6931	10714.4 (9569.8,12069.2)	10646.6 (9501.6,12002.2)	-0.6 (-1.1,-0.2)
Viet Nam	6361647 (5593988,7194766)	10692313 (9426060,12167692)	68.0746	10523.9 (9383.6,11858.3)	10438.3 (9293.8,11786.2)	-0.8 (-1.4,-0.3)
Fiji	39980 (35114,45100)	52917 (46933,59306)	32.3587	5984.3 (5345.2,6687)	5979.5 (5346.3,6684.3)	-0.1 (-0.9,0.7)
Kiribati	4021 (3537,4533)	6728 (5941,7579)	67.3216	6172.7 (5526,6862.6)	6112.9 (5461.5,6816.3)	-1 (-2.1,0)
Marshall Islands	2296 (2023,2603)	3120 (2757,3524)	35.8885	6051.9 (5415.4,6761.9)	6022.1 (5383.4,6743.2)	-0.5 (-1.3,0.3)
Federated States of Micronesia	5438 (4791,6122)	5748 (5100,6479)	5.70063	6083.3 (5443.4,6804.9)	5976.7 (5337.7,6680.4)	-1.8 (-2.7,-0.9)
Papua New Guinea	208465 (184490,235279)	548237 (483739,618810)	162.988	5967.5 (5326.4,6655.6)	5977.3 (5356.3,6667.3)	0.2 (-0.6,1)
Samoa	8737 (7732,9852)	11456 (10180,12834)	31.1205	5979.5 (5346.3,6679.3)	5907.7 (5269.3,6597.9)	-1.2 (-2,-0.5)
Solomon Islands	17061 (15044,19261)	35988 (31704,40605)	110.937	6022.7 (5391.4,6723.7)	5970.8 (5346.9,6661.7)	-0.9 (-1.7,-0.1)
Tonga	5089 (4515,5718)	5800 (5163,6459)	13.9713	5908.5 (5267.2,6597.6)	5873.5 (5245.2,6548.6)	-0.6 (-1.3,0)
Vanuatu	7667 (6777,8648)	16695 (14755,18776)	117.751	6000.9 (5372.5,6707.7)	5990.5 (5362.6,6682.9)	-0.2 (-0.9,0.5)
Armenia	168897 (151924,189057)	194628 (176349,217897)	15.2347	5502.7 (4990.4,6132.4)	5497.3 (4983.2,6128.3)	-0.1 (-0.2,0)
Azerbaijan	343852 (309756,385341)	560978 (503736,626735)	63.1452	5504.8 (4996.5,6135)	5505.2 (4993.7,6133.3)	0 (-0.3,0.3)
Georgia	314169 (284921,350473)	253432 (230433,283605)	-19.3326	5497.1 (4987.6,6127)	5498.4 (4983.8,6126.9)	0 (-0.1,0.2)
Kazakhstan	800639 (723624,894806)	986963 (889430,1107823)	23.2719	5498.8 (4994.5,6127.2)	5491.7 (4980.7,6121.2)	-0.1 (-0.3,0)
Kyrgyzstan	206693 (186673,231393)	323686 (291583,362673)	56.6023	5503.5 (4997.5,6129.7)	5497.6 (4983.5,6126.7)	-0.1 (-0.3,0.1)
Mongolia	91405 (81819,103320)	155946 (140405,174702)	70.6099	5525.6 (5015.7,6152.4)	5501.8 (4989.9,6128.3)	-0.4 (-0.6,-0.3)
Tajikistan	228357 (204842,257533)	450238 (403466,506094)	97.1641	5515.6 (5007.2,6138.7)	5518.8 (5017.3,6144.6)	0.1 (-0.3,0.4)
Turkmenistan	157952 (141327,178107)	253122 (228368,283110)	60.2525	5510.2 (5002.9,6136.2)	5508.8 (4998.7,6130.2)	0 (-0.3,0.2)
Uzbekistan	919825 (827867,1035727)	1661582 (1495467,1857508)	80.6411	5507.1 (4999.9,6130.6)	5507 (4997.6,6135.3)	0 (-0.2,0.2)
Albania	151982 (136776,170633)	182953 (165169,205796)	20.3781	5511.1 (5006,6135.4)	5501.6 (4996.6,6129.6)	-0.2 (-0.4,0.1)
Bosnia and Herzegovina	233741 (210084,261321)	244858 (221218,274995)	4.75612	5499.9 (4990.5,6123.7)	5495.3 (4985.3,6120.5)	-0.1 (-0.2,0)
Bulgaria	539165 (486713,606674)	538370 (485520,608374)	-0.14745	5505.3 (4998.7,6131.8)	5495.2 (4982.6,6119.7)	-0.2 (-0.4,0)
Croatia	288702 (261242,321773)	337426 (305079,378805)	16.8769	5490.3 (4981.3,6114.9)	5491.9 (4980.1,6118.4)	0 (-0.2,0.2)
Czechia	639504 (581438,711940)	826178 (746969,930752)	29.1904	5494 (4981.5,6120.9)	5494.4 (4984.8,6120.1)	0 (-0.2,0.2)
Hungary	658660 (597805,737262)	751867 (680377,843599)	14.151	5495.3 (4981.2,6123.3)	5488.8 (4975,6115.5)	-0.1 (-0.2,0)
North Macedonia	105364 (95108,117892)	141246 (127257,158710)	34.0553	5510.8 (5009.4,6136.8)	5501.8 (4995.8,6126.9)	-0.2 (-0.3,0)
Montenegro	34131 (30872,38142)	41109 (37146,46250)	20.4448	5497.3 (4986.1,6122.7)	5494.2 (4982.2,6122)	-0.1 (-0.1,0)
Poland	2265705 (2062491,2527892)	2934423 (2665122,3309186)	29.5148	5662.1 (5148.6,6294.9)	5653.1 (5139,6285.8)	-0.2 (-0.3,0)
Romania	1350148 (1224104,1509620)	1456287 (1318969,1632391)	7.86129	5505.2 (4996.6,6130.6)	5493.7 (4982,6118.4)	-0.2 (-0.3,-0.1)
Serbia	547835 (493816,610878)	659632 (597132,741983)	20.4071	5503 (4992.4,6129.2)	5498.5 (4990.1,6123)	-0.1 (-0.2,0)
Slovakia	303810 (276109,339313)	387191 (350446,433702)	27.4451	5497.2 (4983.9,6124.3)	5491.5 (4977.6,6117.8)	-0.1 (-0.2,0)
Slovenia	119463 (108563,133224)	168351 (152466,188819)	40.9231	5491.3 (4984.3,6114)	5495.7 (4987.1,6120.9)	0.1 (-0.2,0.4)
Belarus	622483 (565924,694625)	659596 (598292,740295)	5.96209	5491.5 (4986.6,6118)	5486 (4975.2,6114.8)	-0.1 (-0.2,0)
Estonia	95973 (87570,106853)	104603 (94871,117520)	8.99211	5490.7 (4983.9,6120.5)	5491.1 (4980,6116.6)	0 (-0.2,0.2)
Latvia	165394 (150940,184184)	151562 (137493,170409)	-8.36306	5491.8 (4985.6,6120.1)	5490 (4979.4,6117.5)	0 (-0.2,0.1)
Lithuania	220317 (200815,245541)	220830 (200276,248085)	0.232846	5495.4 (4986,6123.1)	5491.5 (4980,6118.8)	-0.1 (-0.2,0)
Moldova	235679 (212719,263538)	251457 (228211,281442)	6.6947	5500.2 (4988.5,6129.9)	5495 (4983.2,6120.4)	-0.1 (-0.2,0)
Russia	9015265 (8197553,10071712)	10306776 (9381267,11588538)	14.3258	5658.1 (5146,6292.5)	5655.1 (5141.8,6288)	-0.1 (-0.3,0.2)
Ukraine	3339406 (3042327,3741098)	3230991 (2932119,3642320)	-3.24654	5658.4 (5144.6,6293.3)	5658.7 (5144.7,6292.8)	0 (-0.2,0.2)
Brunei	12070 (10712,13610)	24054 (21574,26894)	99.2875	6029.7 (5460.5,6642.8)	5918 (5369.9,6518.7)	-1.9 (-2.6,-1.3)
Japan	8569807 (7745078,9539194)	13757388 (12363740,15526047)	60.5332	6040 (5453.6,6692.1)	5981.3 (5397.7,6631.8)	-1 (-1.3,-0.7)
South Korea	2266780 (2028373,2543205)	3956153 (3557922,4398608)	74.5274	5939.8 (5379.8,6550.6)	5794.7 (5242.8,6402.4)	-2.4 (-3.4,-1.7)
Singapore	160643 (143516,179546)	399519 (360182,442924)	148.7	5884 (5332,6479.5)	5795 (5241.7,6397.9)	-1.5 (-2.1,-1)
Australia	1573279 (1503873,1645281)	2975614 (2855101,3088616)	89.1345	8704.6 (8306.2,9144.5)	8654.9 (8262.1,9096.4)	-0.6 (-0.8,-0.4)
New Zealand	321366 (289885,355981)	575559 (522492,637437)	79.0977	8828.8 (8023,9751.1)	8764.2 (7946.3,9695.2)	-0.7 (-1.1,-0.5)
Andorra	4384 (3923,4884)	8694 (7904,9731)	98.312	7841.1 (7069.2,8689.2)	7754.5 (6986.1,8591.2)	-1.1 (-1.5,-0.8)
Austria	723338 (654927,801412)	964289 (876314,1075611)	33.311	7807 (7051.4,8650.5)	7740.2 (6972.4,8581.7)	-0.9 (-1.4,-0.4)
Belgium	931343 (844290,1034702)	1235016 (1126796,1376649)	32.6059	7809.5 (7054.5,8654.5)	7743.1 (6972.3,8585.3)	-0.8 (-1.3,-0.5)
Cyprus	61187 (55002,67779)	125707 (113794,140103)	105.447	7849.2 (7086.8,8690.7)	7741.2 (6973.4,8579.4)	-1.4 (-2,-1)
Denmark	490345 (444230,543225)	623325 (565961,697009)	27.1197	7844.1 (7085,8690.1)	7756.7 (6989.7,8599)	-1.1 (-1.6,-0.7)
Finland	452374 (409915,501167)	632587 (572210,707678)	39.8372	7826.8 (7067.1,8671.9)	7744.3 (6978.2,8586.4)	-1.1 (-1.7,-0.6)
France	5266321 (4779499,5839686)	7297650 (6645461,8137054)	38.5721	7822.1 (7062,8661.8)	7731.5 (6963.2,8574.2)	-1.2 (-1.7,-0.8)
Germany	7598595 (6886109,8428405)	9772584 (8852733,10909113)	28.6104	7839.4 (7077.1,8685.3)	7756 (6987.3,8606)	-1.1 (-1.7,-0.5)
Greece	939412 (850491,1048360)	1198928 (1087688,1336738)	27.6254	7781.3 (7013.2,8625.3)	7739.3 (6972.6,8582.9)	-0.5 (-0.8,-0.3)
Iceland	20891 (18843,23132)	33821 (30746,37712)	61.8927	7793 (7025.5,8638)	7735.6 (6967.9,8583.5)	-0.7 (-1.1,-0.4)
Ireland	294387 (265853,326990)	466833 (424304,520666)	58.578	7821 (7055.3,8661.2)	7732 (6963.9,8574.6)	-1.1 (-1.7,-0.8)
Israel	606086 (570384,649941)	1288332 (1214671,1376649)	112.566	12454.1 (11753.6,13279)	12362.6 (11679.2,13199)	-0.7 (-1,-0.5)
Italy	5421464 (4888851,6064852)	7236858 (6514598,8116550)	33.4853	7956.6 (7174.8,8837.5)	7880.5 (7096.8,8746.6)	-1 (-1.3,-0.7)
Luxembourg	34515 (31239,38268)	62401 (56772,69635)	80.7939	7838.5 (7086.5,8680.8)	7750.4 (6988.6,8587.3)	-1.1 (-1.7,-0.6)
Malta	30380 (27457,33589)	49337 (44727,55162)	62.3996	7813.6 (7044.4,8658.9)	7746.7 (6976.9,8588.8)	-0.9 (-1.3,-0.5)
Netherlands	1317409 (1193937,1459167)	1834115 (1666890,2054140)	39.2214	7799.9 (7038,8647)	7737.5 (6969.7,8578.3)	-0.8 (-1.2,-0.4)
Norway	414497 (374327,462145)	562208 (507493,627040)	35.6362	7988 (7199.9,8869.2)	7904.4 (7114.1,8770.1)	-1 (-1.5,-0.7)
Portugal	891482 (804942,994855)	1228917 (1114468,1373063)	37.851	7834.3 (7073.1,8673.7)	7725.9 (6955.4,8567.7)	-1.4 (-2,-0.9)
Spain	2408325 (2188293,2674335)	3634573 (3285234,4076606)	50.917	5359.2 (4890.2,5875.5)	5276 (4818.2,5795.5)	-1.6 (-2,-1.2)
Sweden	870782 (786931,974509)	1142833 (1034072,1279870)	31.2421	7962.6 (7175.5,8834.5)	7897.4 (7110,8760.9)	-0.8 (-1.3,-0.5)
Switzerland	643640 (584659,711497)	961299 (873126,1071486)	49.3535	7808.6 (7037.6,8654.4)	7742.5 (6973.8,8584.2)	-0.8 (-1.3,-0.5)
UK	5492616 (4977249,6131930)	7139899 (6467656,7988990)	29.9909	7953.9 (7182.9,8830.4)	7881.2 (7102.4,8757.1)	-0.9 (-1.3,-0.6)
Argentina	1915768 (1735249,2118156)	2943700 (2667023,3250461)	53.6564	5944.3 (5392.6,6553.9)	5857.2 (5305.6,6458.9)	-1.5 (-2,-1)
Chile	705379 (634492,786863)	1262592 (1144727,1397616)	78.9948	5923.2 (5370.8,6526.8)	5815.9 (5276.3,6419.6)	-1.8 (-2.5,-1.3)
Uruguay	201404 (182378,222616)	253690 (229734,280960)	25.9608	5903.8 (5351.3,6502.8)	5825.1 (5278.4,6424.9)	-1.3 (-1.8,-0.9)
Canada	741289 (667273,827821)	1290901 (1163522,1457562)	74.1427	2517.3 (2268.4,2807.4)	2490 (2245.3,2781.6)	-1.1 (-1.6,-0.6)
USA	7133690 (6835528,7422895)	10947152 (10532222,11390673)	53.4571	2505.8 (2399.7,2611.5)	2509 (2416.8,2590.1)	0.1 (-1.1,1.2)
Antigua and Barbuda	4946 (4464,5509)	7939 (7167,8845)	60.5135	8426.3 (7634.3,9368.4)	8385.5 (7599.6,9306.8)	-0.5 (-0.9,-0.1)
The Bahamas	18833 (16697,21221)	33077 (29943,36921)	75.6332	8526.9 (7725.9,9462.8)	8462.8 (7667.4,9391.9)	-0.8 (-1.3,-0.3)
Barbados	22904 (20648,25558)	31430 (28241,35301)	37.2249	8438.6 (7648.3,9355.7)	8365.1 (7578.8,9302.4)	-0.9 (-1.3,-0.5)
Belize	12936 (11544,14540)	32227 (28787,36128)	149.126	8467.8 (7682.8,9407.4)	8442.3 (7655.7,9366.5)	-0.3 (-0.7,0.1)
Cuba	894792 (806911,1002036)	1191568 (1071425,1332121)	33.167	8375.9 (7599.9,9311.7)	8294.9 (7504.8,9232.7)	-1 (-1.4,-0.6)
Dominica	5760 (5202,6439)	6166 (5578,6881)	7.04861	8505.9 (7691.5,9439.4)	8527.1 (7719.3,9469.8)	0.2 (-0.3,0.8)
Dominican Republic	501525 (444331,567754)	901044 (811481,1003292)	79.6608	8533 (7732.9,9462.5)	8462.1 (7668.8,9397.7)	-0.8 (-1.4,-0.4)
Grenada	7009 (6348,7816)	8848 (7987,9851)	26.2377	8487 (7682.9,9425.3)	8443.1 (7645.4,9395.6)	-0.5 (-1,-0.1)
Guyana	54800 (48560,62004)	60767 (54762,67830)	10.8887	8637.1 (7822.2,9569.6)	8586.8 (7776.9,9523.3)	-0.6 (-1.2,0)
Haiti	454275 (405317,512794)	932996 (832209,1051115)	105.381	8762.3 (7924.9,9713.2)	8683.1 (7867.4,9637.8)	-0.9 (-1.7,-0.3)
Jamaica	182700 (164497,203791)	248401 (225062,277165)	35.9611	8416.2 (7634.6,9336.2)	8401.1 (7607.9,9330.3)	-0.2 (-0.6,0.2)
Saint Lucia	10056 (8991,11274)	16821 (15217,18754)	67.2733	8481.9 (7685.7,9418.9)	8417.4 (7636.3,9349.9)	-0.8 (-1.3,-0.4)
Saint Vincent and the Grenadines	8120 (7242,9080)	10447 (9462,11662)	28.6576	8468.2 (7667.3,9397.3)	8461.9 (7676.1,9391.6)	-0.1 (-0.6,0.4)
Suriname	29027 (25924,32473)	50474 (45720,56042)	73.8864	8577.9 (7779.6,9507.1)	8514.1 (7721.2,9460.9)	-0.7 (-1.3,-0.2)
Trinidad and Tobago	91735 (82202,102495)	133469 (120819,149147)	45.4941	8547.3 (7738.2,9474.6)	8463.9 (7663.4,9386.1)	-1 (-1.5,-0.5)
Bolivia	651145 (576733,731482)	1320272 (1173417,1473602)	102.762	12292 (11061.3,13611.6)	12134.1 (10883.4,13423.8)	-1.3 (-1.9,-0.8)
Ecuador	1029620 (906904,1158110)	2111780 (1877954,2357799)	105.103	12183.2 (10943,13472)	12021.6 (10775.8,13319.5)	-1.3 (-1.9,-0.9)
Peru	2338992 (2056889,2639067)	4371839 (3907548,4857577)	86.9112	12498.1 (11228.5,13850.2)	12292.3 (11010.1,13653.1)	-1.6 (-2.3,-1.1)
Colombia	1490082 (1341128,1666971)	2755096 (2494697,3056513)	84.8956	5496.5 (4972,6093.8)	5341.7 (4835.5,5928.3)	-2.8 (-3.8,-2)
Costa Rica	138737 (125040,155199)	268081 (242638,296913)	93.2296	5380.7 (4872.4,5965.4)	5320.6 (4813,5902.8)	-1.1 (-1.7,-0.7)
El Salvador	249583 (224343,278486)	346198 (312872,384072)	38.7106	5526.3 (5001.2,6138.8)	5362.3 (4844.7,5952.2)	-3 (-4,-2.1)
Guatemala	375624 (336348,425325)	770256 (692387,858783)	105.06	5613.6 (5084.7,6244.1)	5471.3 (4945.1,6066.7)	-2.5 (-3.6,-1.6)
Honduras	212220 (189210,238460)	480999 (431673,536795)	126.651	5582.4 (5065,6189.1)	5516.8 (5000.3,6113.5)	-1.2 (-2,-0.4)
Mexico	3784375 (3410213,4212310)	7588938 (6890913,8430945)	100.533	5316.8 (4841.6,5853.1)	5965.3 (5425.7,6614.9)	12.2 (7.6,16.8)
Nicaragua	167414 (149530,188939)	322895 (292068,359232)	92.8722	5463.4 (4942.6,6057.6)	5379.7 (4871.5,5968.7)	-1.5 (-2.3,-0.9)
Panama	113234 (101936,126128)	234330 (211634,259789)	106.943	5466.5 (4938.2,6051.4)	5371.2 (4860.1,5962.8)	-1.7 (-2.6,-1.1)
Venezuela	860327 (772443,962895)	1485673 (1344994,1645704)	72.687	5513.9 (4992.4,6116.7)	5402.8 (4892.3,5992.8)	-2 (-2.9,-1.3)
Brazil	11061557 (9924560,12400502)	19847606 (17999176,21931557)	79.4287	8716.8 (7908.8,9591.5)	8603 (7784.5,9473.4)	-1.3 (-1.7,-1)
Paraguay	284507 (254467,318980)	562775 (504761,627767)	97.8071	8471.6 (7672.4,9394.3)	8420.6 (7633.2,9356.1)	-0.6 (-1.1,-0.3)
Algeria	630980 (568872,701387)	1301131 (1182241,1444426)	106.208	3396.3 (3099.9,3755.8)	3282.8 (2990.5,3625.1)	-3.3 (-4.5,-2.5)
Bahrain	12607 (11113,14351)	42916 (38330,48333)	240.414	3389.8 (3074.9,3737.1)	3279.7 (2980.2,3622.9)	-3.2 (-4.4,-2.3)
Egypt	1599067 (1469360,1757634)	2717076 (2465998,2990054)	69.9163	3688.8 (3396.7,4068.8)	3300.8 (3008.3,3653.2)	-10.5 (-12.9,-8.3)
Iran	1444592 (1291359,1607138)	2806933 (2533131,3120342)	94.3063	3505.7 (3181.7,3869.4)	3395.8 (3078.2,3749.5)	-3.1 (-4,-2.3)
Iraq	415685 (375908,464613)	1022828 (922143,1146947)	146.058	3224.4 (2935.1,3558.8)	3177.8 (2885.5,3510.5)	-1.4 (-1.8,-1.2)
Jordan	86105 (77402,96356)	325778 (294401,364261)	278.35	3378.3 (3075.8,3735.1)	3273.5 (2980.7,3613.4)	-3.1 (-4.1,-2.2)
Kuwait	41822 (37068,47518)	135534 (120942,152309)	224.073	3326.3 (3022,3675.3)	3251.7 (2959.5,3598.1)	-2.2 (-3.2,-1.5)
Lebanon	83877 (76103,92710)	193830 (176076,214365)	131.088	3336 (3040.1,3686.6)	3238 (2953.1,3577.4)	-2.9 (-3.9,-2.1)
Libya	102876 (92825,113870)	204336 (184369,227835)	98.6236	3362.3 (3058.5,3712.1)	3290 (2995,3629.3)	-2.1 (-2.9,-1.5)
Morocco	679575 (613999,752290)	1163066 (1059711,1288960)	71.1461	3411.5 (3114.9,3771.1)	3306.4 (3012.1,3650.1)	-3.1 (-4.1,-2.2)
Palestine	47866 (43191,53218)	124973 (112552,139619)	161.089	3330.8 (3036.2,3678.4)	3261.7 (2967.8,3600.6)	-2.1 (-2.8,-1.4)
Oman	47221 (42251,53060)	122538 (108325,139064)	159.499	3371.2 (3061.8,3728.8)	3279.8 (2977.6,3618.4)	-2.7 (-3.7,-1.9)
Qatar	11065 (9668,12799)	79403 (68790,92527)	617.605	3397 (3088.6,3749.9)	3279.5 (2979.9,3622.5)	-3.5 (-4.6,-2.6)
Saudi Arabia	389046 (349821,434424)	1025007 (910430,1158918)	163.467	3436.7 (3124,3792.4)	3306 (3011.8,3653.3)	-3.8 (-5.1,-2.8)
Syria	300798 (270716,334877)	423380 (384331,469972)	40.7523	3372 (3072.8,3727.1)	3265.5 (2975.1,3608.4)	-3.2 (-4.2,-2.3)
Tunisia	218895 (197484,243106)	403696 (366039,446553)	84.4245	3340.7 (3039.9,3689.6)	3256.2 (2965.4,3600.2)	-2.5 (-3.3,-1.8)
Türkiye	1583196 (1441812,1751180)	2884519 (2622215,3193384)	82.196	3428.9 (3142.7,3784.6)	3286.2 (2998.4,3630.1)	-4.2 (-5.2,-3.2)
United Arab Emirates	47014 (41369,54053)	282833 (246589,327310)	501.593	3464 (3147.5,3825.4)	3377.4 (3077.8,3745.2)	-2.5 (-4,-1.1)
Yemen	314659 (282571,351725)	806683 (725446,901511)	156.367	3396.2 (3085.8,3755.9)	3342.7 (3041.8,3695.2)	-1.6 (-2.5,-0.9)
Afghanistan	278764 (252021,311291)	707745 (633184,797092)	153.887	3483.9 (3176.6,3850)	3380.9 (3083,3730.9)	-3 (-4.2,-1.9)
Bangladesh	6576614 (5532734,7846717)	9255261 (8265702,10368087)	40.7299	6425.8 (5651.3,7255.1)	5914.9 (5297.7,6578.4)	-8 (-12,-4.7)
Bhutan	36000 (30541,42145)	42180 (37724,47103)	17.1667	6324.9 (5579.6,7079.9)	5934.1 (5295.2,6609.6)	-6.2 (-9,-3.7)
India	56022068 (47705458,65483728)	87230762 (77093668,98204047)	55.7079	6853.2 (6021.7,7753.5)	6510.3 (5751.9,7304.6)	-5 (-7.1,-3.3)
Nepal	1149738 (977112,1347327)	1738172 (1537434,1966679)	51.1798	6355.1 (5609.3,7189.2)	6003.8 (5342.6,6726)	-5.5 (-8.6,-2.8)
Pakistan	6795585 (5818424,7949149)	13830281 (11894115,15936194)	103.519	6489.8 (5751.1,7284.9)	6435.2 (5676.2,7215.8)	-0.8 (-2.2,0.4)
Angola	1626785 (1250098,2053539)	4436263 (3372026,5600060)	172.701	13978.2 (11490.4,16787.5)	12266.8 (10208.3,14529.1)	-12.2 (-17.6,-6.2)
Central African Republic	443528 (339654,564116)	796228 (622090,998480)	79.5215	14354.9 (11797.9,17324.3)	13467 (11189.3,16029.6)	-6.2 (-11.6,-1.6)
Congo (Brazzaville)	387895 (300249,488799)	667141 (524301,823398)	71.9901	14245.8 (11687.4,17050.6)	12334.5 (10289.5,14561.3)	-13.4 (-18.9,-7.3)
DR Congo	5930733 (4531591,7580797)	11446990 (8951292,14136384)	93.0114	13655.3 (11279.6,16367)	12043.4 (10095.6,14170.6)	-11.8 (-17,-5.9)
Equatorial Guinea	69040 (52889,86819)	177400 (138205,221247)	156.952	14124.6 (11497.5,16815)	11660.4 (9805.9,13840.1)	-17.4 (-23,-11.4)
Gabon	146127 (139359,153343)	210480 (199322,221981)	44.0391	13468.5 (12784.8,14208)	11659.5 (10993.2,12357.7)	-13.4 (-14.9,-12.1)
Burundi	889914 (735257,1076870)	1908562 (1594759,2254425)	114.466	15603.2 (13695.3,17879.7)	14882.3 (13131,16870.3)	-4.6 (-8.2,-1.6)
Comoros	71454 (59373,86064)	105018 (90393,121933)	46.9729	15360 (13501.1,17475.1)	14849.4 (13045.8,17025.5)	-3.3 (-6.5,-0.5)
Djibouti	59829 (49879,71684)	170568 (146915,200022)	185.093	15132.5 (13258.2,17333.5)	14730 (12981.5,16835)	-2.7 (-6.4,0.9)
Eritrea	540570 (441347,651574)	963165 (811253,1131733)	78.1758	15695.6 (13691.3,17913.2)	15264.7 (13422.9,17486.4)	-2.7 (-6.2,1.3)
Ethiopia	15434199 (13040302,18125099)	25775618 (21624531,29836686)	67.0033	26537 (23195.9,29871.6)	23086.2 (20202.8,25968.6)	-13 (-16.1,-10)
Kenya	2516503 (2078313,3016065)	5636115 (4771664,6596370)	123.966	11224.2 (9874.3,12867)	11871.2 (10482.5,13507.2)	5.8 (2.5,9.1)
Madagascar	1433002 (1268041,1639759)	3236943 (2878511,3650204)	125.885	13145.4 (11869.4,14566.3)	12790.5 (11524.7,14126.6)	-2.7 (-4.5,-1.4)
Malawi	1493695 (1232918,1785309)	2734821 (2287540,3244635)	83.091	15280.9 (13364.5,17487.6)	14661.6 (12901.1,16718)	-4.1 (-7.5,-0.8)
Mauritius	108940 (96008,123877)	147624 (130557,167204)	35.5095	10523.2 (9385,11872.6)	10480.9 (9337.9,11827.1)	-0.4 (-0.7,-0.2)
Mozambique	1826157 (1656343,2022638)	4115301 (3687682,4567197)	125.353	14119.3 (12898.9,15502.7)	13934.1 (12709.1,15255.6)	-1.3 (-3,0.3)
Rwanda	1691286 (1481938,1862094)	2217571 (2032542,2410457)	31.1174	20393 (18446.8,22276.9)	16830.9 (15513.8,18257.4)	-17.5 (-20.4,-13.4)
Seychelles	7285 (6438,8230)	11709 (10348,13308)	60.7275	10603.2 (9465.5,11955.6)	10550.3 (9409.3,11915.6)	-0.5 (-1,-0.1)
Somalia	1205535 (994054,1450817)	3088455 (2556356,3701272)	156.19	15209.3 (13361.7,17436.9)	14670.3 (12954.4,16656.1)	-3.5 (-7,-0.2)
Tanzania	3629669 (3279700,4077072)	8667917 (7890776,9404155)	138.807	14452.3 (13308.5,15837.8)	15145.1 (13965.5,16398.4)	4.8 (0.3,8.7)
Uganda	2498169 (2072984,2991432)	6076623 (5047124,7290723)	143.243	14667.1 (13016.2,16781.3)	14474.4 (12798.5,16554.3)	-1.3 (-4.6,2)
Zambia	1257181 (1027254,1516586)	2806575 (2319982,3318542)	123.244	15682.7 (13633.6,18000.8)	14923.1 (13093.2,16999.5)	-4.8 (-8.7,-1.8)
Botswana	113626 (98756,130821)	215277 (190185,243677)	89.461	10153.2 (9141.5,11264.4)	10073.8 (9081.1,11242.5)	-0.8 (-2,0.4)
Lesotho	136205 (119829,155467)	171182 (149322,195213)	25.6797	10072.6 (9059.9,11189.9)	10291.8 (9260.8,11527.3)	2.2 (0.6,3.9)
Namibia	122766 (107008,140365)	212504 (188359,241143)	73.0968	10221.9 (9213.7,11321.5)	9953.9 (8954.8,11078.4)	-2.6 (-4.2,-1.2)
South Africa	3341434 (2931263,3767662)	5433553 (4783927,6072502)	62.6114	10228.5 (9076.7,11326.5)	10132.7 (9014,11223.5)	-0.9 (-1.6,-0.4)
Eswatini	67829 (58613,78366)	101258 (88453,115218)	49.2842	10105 (9079.3,11263.4)	10148 (9138.5,11250.1)	0.4 (-0.9,1.8)
Zimbabwe	877771 (761258,1017424)	1353425 (1178210,1547613)	54.1888	10096.8 (9091.5,11252.6)	10158.4 (9161.2,11259.5)	0.6 (-1.3,2.3)
Benin	733690 (607786,880560)	1855405 (1557969,2183185)	152.887	15284.1 (13295.1,17262.5)	14594.5 (12831.1,16441)	-4.5 (-8,-1.3)
Burkina Faso	1377349 (1143506,1652073)	3136020 (2628669,3685380)	127.685	14870.4 (13074.3,16770.4)	14592.2 (12839.5,16493)	-1.9 (-4.7,1.1)
Cameroon	1274696 (1080760,1500692)	3530601 (3229561,3847104)	176.976	13058.4 (11589,14723.7)	12346.8 (11381.3,13515.4)	-5.4 (-13.6,2.3)
Cabo Verde	49159 (42286,57342)	72612 (63879,82027)	47.7085	14173.1 (12505.1,15987.4)	13574.5 (11959.8,15250.6)	-4.2 (-7.6,-1.4)
Chad	888782 (734565,1050281)	2510830 (2090657,2973193)	182.502	15096.9 (13224.4,17023.3)	14803 (13023.2,16660.7)	-1.9 (-6.3,1.4)
Côte d'Ivoire	1695753 (1545117,1858210)	3856510 (3511563,4202935)	127.422	14798.8 (13593.8,16102.7)	14732.2 (13600.5,16049.4)	-0.4 (-2.6,1.2)
The Gambia	138618 (114498,163829)	324302 (272275,376563)	133.954	14871.9 (13008.4,16613.9)	14490 (12764.1,16265.7)	-2.6 (-5.8,0)
Ghana	1326278 (1240837,1415201)	2746681 (2560075,2952858)	107.097	8661.6 (8090.3,9347.5)	8309.9 (7729.1,8922.5)	-4.1 (-5.6,-2.5)
Guinea	914727 (757221,1090229)	1926577 (1617811,2261533)	110.618	15420.3 (13504,17473.6)	14918.3 (13085.9,16820.5)	-3.3 (-6.9,0)
Guinea-Bissau	161886 (131163,196002)	303357 (250888,359749)	87.3893	16045.8 (13959.5,18150.6)	15360.2 (13490.3,17250.7)	-4.3 (-7.5,-1)
Liberia	373875 (308699,447969)	723555 (612124,842288)	93.5286	15459.9 (13493.6,17564.3)	14347.6 (12628.7,16166.2)	-7.2 (-10.8,-3.3)
Mali	2182505 (1858215,2530945)	6003043 (5084622,6968244)	175.053	23993.3 (21348.5,26735.9)	23696.6 (20972.7,26338.7)	-1.2 (-4.6,2)
Mauritania	315413 (262847,374287)	587571 (502894,690898)	86.2862	15568.2 (13553.9,17664.9)	14190.7 (12577.6,16070.4)	-8.8 (-12.5,-5.1)
Niger	1471814 (1341699,1601440)	4131453 (3762671,4539527)	180.705	18976.3 (17478.2,20659.3)	17837.7 (16300.9,19503.2)	-6 (-7.7,-4.2)
Nigeria	17595350 (15109347,20275117)	45466757 (39022952,52447926)	158.402	20696.5 (18473.2,23279.1)	20826.8 (18579.1,23380.8)	0.6 (-0.3,1.5)
São Tomé and Príncipe	17907 (14972,21134)	28438 (24500,32791)	58.8094	14937.4 (13126.8,16901.5)	14117 (12462.4,15879.9)	-5.5 (-9.8,-1.9)
Senegal	1124652 (931062,1344289)	2180866 (1848785,2518183)	93.9147	15133.5 (13260.4,17270.6)	14565.4 (12801.2,16473.2)	-3.8 (-6.7,-0.7)
Sierra Leone	608775 (510514,715425)	1212081 (1022336,1423065)	99.1016	15204.3 (13332.8,17101.4)	14627.6 (12843.7,16522.2)	-3.8 (-7,-0.7)
Togo	534643 (437624,644720)	1153036 (977419,1338984)	115.665	15159.5 (13302.1,17214.4)	14675.4 (12881.5,16558.6)	-3.2 (-6.4,-0.3)
American Samoa	2489 (2196,2805)	2928 (2612,3275)	17.6376	5953.2 (5318.1,6659.6)	5921.7 (5288.1,6617)	-0.5 (-1.2,0)
Bermuda	5050 (4553,5658)	7467 (6723,8346)	47.8614	8374.2 (7588,9302.3)	8248.3 (7453.6,9184.4)	-1.5 (-2.1,-1)
Cook Islands	1015 (897,1141)	1122 (1005,1253)	10.5419	5882 (5243,6575.4)	5742.9 (5122.7,6401.3)	-2.4 (-3.2,-1.6)
Greenland	1242 (1103,1393)	1498 (1353,1676)	20.6119	2675.3 (2416.5,2986.1)	2594 (2341.3,2900.6)	-3 (-4.3,-2)
Guam	7204 (6330,8127)	10015 (8981,11189)	39.02	5845.2 (5203.5,6534)	5833.6 (5194.9,6513)	-0.2 (-0.7,0.3)
Monaco	3504 (3176,3936)	4614 (4183,5178)	31.6781	7800.5 (7035.8,8642.6)	7741.8 (6969.2,8581.5)	-0.8 (-1.1,-0.4)
Nauru	531 (468,601)	587 (517,662)	10.5461	6056.9 (5412.8,6763.6)	5984 (5367,6671.6)	-1.2 (-2.2,-0.4)
Niue	135 (121,150)	104 (93,117)	-22.963	5935.2 (5312.7,6621.1)	5874.5 (5250.1,6557)	-1 (-1.8,-0.5)
Northern Mariana Islands	2377 (2069,2706)	2906 (2591,3273)	22.2549	5891.1 (5262.7,6595.5)	5848.3 (5221.4,6525)	-0.7 (-1.4,-0.1)
Palau	835 (736,942)	1141 (1010,1287)	36.6467	5949.8 (5319,6647.4)	5916.4 (5290.1,6616.6)	-0.6 (-1.4,0.2)
Puerto Rico	303491 (274226,338065)	399583 (360725,446279)	31.6622	8384.9 (7598.5,9318.2)	8294.2 (7499.1,9228.9)	-1.1 (-1.6,-0.7)
Saint Kitts and Nevis	3457 (3120,3869)	5145 (4624,5780)	48.8285	8616.7 (7791.9,9533.3)	8454.5 (7661.6,9389.9)	-1.9 (-2.7,-1.2)
San Marino	2191 (1984,2432)	3791 (3444,4235)	73.026	7789.6 (7024.1,8631.8)	7733.3 (6963.9,8579.4)	-0.7 (-1.1,-0.4)
Tokelau	89 (80,99)	82 (73,91)	-7.86517	5963.5 (5342.1,6669)	5864.3 (5231,6536)	-1.7 (-2.6,-1)
Tuvalu	521 (464,582)	702 (625,788)	34.7409	6052.3 (5414.6,6740.4)	5955.9 (5332.8,6653.8)	-1.6 (-2.7,-0.6)
Virgin Islands	8193 (7386,9146)	10085 (9025,11392)	23.0929	8468.1 (7679.5,9412.3)	8417 (7635,9332)	-0.6 (-1,-0.2)
South Sudan	889952 (742558,1064030)	1339206 (1125222,1584903)	50.4807	15296.6 (13562.4,17462.4)	14453.7 (12775.4,16510.9)	-5.5 (-9.1,-2.4)
Sudan	502263 (452479,556729)	1063705 (954862,1185483)	111.782	3421.4 (3116.9,3779.9)	3337.8 (3033.6,3697.8)	-2.4 (-3.4,-1.7)

## Sheet: Table S4
Table S4. Comparative analysis of incident cases and age-standardized rate (ASR) changes in fungal skin diseases across 204 nations from 1990 to 2021.
Location	NO		percentage change(%)	ASRs per 100,000		Percentage change in the ASRs per 100,000(%)
	1990 (95%UI)	2021 (95%UI)		1990 (95%UI)	2021 (95%UI)
China	162417621 (145294297,182471885)	229353300 (205924082,254932663)	41.2121	14836.4 (13414.7,16503.5)	14263 (12845.6,15855.1)	-3.9 (-5,-2.9)
North Korea	2691297 (2425346,3006664)	3896976 (3524817,4337385)	44.7992	13886.6 (12580.6,15378.7)	13682.2 (12377,15148.1)	-1.5 (-2.3,-0.9)
Taiwan (province of China)	2507692 (2252571,2807738)	3700456 (3338704,4096377)	47.5642	13015.8 (11752.7,14462.6)	12775.2 (11528.8,14227.6)	-1.8 (-2.5,-1.3)
Cambodia	2323782 (2070123,2630712)	4282307 (3831025,4838193)	84.2818	26950.3 (24245.4,30273.1)	26674.4 (23983.4,30026.2)	-1 (-1.6,-0.5)
Indonesia	47346548 (41713215,53168071)	78845408 (69908331,88499425)	66.5283	28594 (25454.6,31730.3)	28436.9 (25295.2,31552.1)	-0.5 (-0.9,-0.3)
Laos	966107 (860767,1093190)	1834307 (1633674,2070541)	89.8658	27147.2 (24415.8,30499.1)	26876.6 (24157.2,30214.8)	-1 (-1.7,-0.5)
Malaysia	4211997 (3742073,4771365)	8400312 (7517139,9461292)	99.4377	26821 (24119.5,30145.6)	26566.1 (23842.1,29903.1)	-1 (-1.5,-0.6)
Maldives	48793 (43243,55179)	137169 (121127,156077)	181.124	26862.2 (24153.8,30146.2)	26518.8 (23696.7,29845.4)	-1.3 (-2.3,-0.4)
Myanmar	9730121 (8626076,11014021)	14731280 (13202375,16629402)	51.3987	27019.1 (24305.4,30325.1)	26728.1 (24026.2,30064.5)	-1.1 (-1.6,-0.7)
Philippines	15315017 (13522260,17151211)	29960578 (26709093,33573893)	95.6288	27987 (25109,31177.8)	27916.1 (25061.3,31098.4)	-0.3 (-0.4,-0.1)
Sri Lanka	4698945 (4217185,5266957)	6706833 (6061165,7479536)	42.7306	29220.3 (26417.4,32434)	28844.8 (26057.5,32125.2)	-1.3 (-1.8,-0.9)
Thailand	14070281 (12481034,15945854)	20408394 (18190530,22936323)	45.0461	26616.6 (23911.9,29938.6)	26308.4 (23551.2,29628.8)	-1.2 (-1.7,-0.8)
Timor-Leste	176615 (156578,198632)	335498 (297894,380709)	89.9601	27019.2 (24291.3,30377.7)	26856.8 (24144.8,30150)	-0.6 (-1,-0.3)
Viet Nam	16013354 (14162759,18128225)	26822342 (24038332,30154666)	67.4998	26652.7 (23958.7,30001.3)	26400.1 (23695.3,29738.3)	-0.9 (-1.5,-0.5)
Fiji	125563 (111597,139993)	167833 (150810,187586)	33.6644	19114.3 (17192.3,21242.8)	19064.6 (17152.9,21199.8)	-0.3 (-0.7,0.2)
Kiribati	12425 (11096,13826)	20917 (18738,23322)	68.3461	19439.3 (17463.9,21583.6)	19292.3 (17343.7,21398.5)	-0.8 (-1.4,0)
Marshall Islands	7113 (6272,7958)	9808 (8757,10970)	37.8884	19248.3 (17284.7,21374.6)	19155.6 (17231.5,21292.5)	-0.5 (-1.1,0.1)
Federated States of Micronesia	16878 (14936,18853)	18144 (16206,20285)	7.50089	19304 (17310.6,21396.5)	19065.1 (17126.2,21227.3)	-1.2 (-1.9,-0.6)
Papua New Guinea	655269 (581859,732889)	1725204 (1539294,1935481)	163.282	19084.6 (17151,21197.9)	19076.2 (17150.5,21190.5)	0 (-0.5,0.4)
Samoa	27422 (24286,30677)	36338 (32492,40420)	32.514	19111.5 (17172.8,21218.2)	18926.4 (17003.4,21014.3)	-1 (-1.5,-0.5)
Solomon Islands	53241 (47010,59395)	113110 (100957,126722)	112.449	19202.9 (17252.5,21303)	19055.3 (17163.5,21179.1)	-0.8 (-1.3,-0.3)
Tonga	16078 (14296,17930)	18471 (16560,20534)	14.8837	18953.3 (17036.4,21093.1)	18845.4 (16930.8,20948.4)	-0.6 (-1,-0.1)
Vanuatu	24036 (21325,26805)	52447 (46753,58625)	118.202	19157.4 (17199.8,21269.2)	19092.6 (17185.7,21203.9)	-0.3 (-0.8,0.1)
Armenia	553590 (494492,616201)	641926 (570877,715037)	15.9569	18050.9 (16115.6,19999.2)	18032.6 (16097.2,19975.6)	-0.1 (-0.2,0)
Azerbaijan	1124263 (1003929,1253501)	1846978 (1653507,2055929)	64.2834	18058.1 (16137,20002.5)	18055.4 (16120.1,20004.4)	0 (-0.3,0.2)
Georgia	1034062 (921407,1151218)	834699 (742352,931658)	-19.2796	18038.8 (16116,19980)	18039.4 (16109.9,19985.4)	0 (-0.2,0.1)
Kazakhstan	2622340 (2349219,2920213)	3249712 (2915584,3604920)	23.9241	18042.6 (16120.8,19981.7)	18022.1 (16096.4,19965.4)	-0.1 (-0.3,0)
Kyrgyzstan	675057 (601994,752448)	1059817 (951533,1179738)	56.9967	18055.2 (16131,19997.2)	18036.6 (16106.9,19986.2)	-0.1 (-0.3,0.1)
Mongolia	297088 (264246,334354)	511329 (459677,570367)	72.1136	18108.2 (16171.9,20064.8)	18044.3 (16111,19991.9)	-0.4 (-0.5,-0.2)
Tajikistan	743093 (662465,831508)	1471019 (1317452,1646195)	97.9589	18082.5 (16138.8,20033.8)	18084.9 (16155.6,20032.1)	0 (-0.4,0.3)
Turkmenistan	514286 (458012,577217)	829443 (745526,918571)	61.2805	18069.1 (16138,20013.5)	18066.3 (16128.4,20019.8)	0 (-0.2,0.2)
Uzbekistan	2995954 (2670988,3351434)	5454395 (4912025,6054349)	82.0587	18061.6 (16124.7,20003.4)	18058.9 (16122.8,20005.8)	0 (-0.3,0.2)
Albania	496370 (443841,554921)	604269 (535013,676708)	21.7376	18075.3 (16130,20039.1)	18042 (16103.3,19991.3)	-0.2 (-0.5,0.1)
Bosnia and Herzegovina	768425 (690110,854342)	809701 (714405,906148)	5.37151	18041 (16099.3,19988.7)	18026.6 (16084.4,19975.4)	-0.1 (-0.2,0)
Bulgaria	1784012 (1579734,1998948)	1782157 (1565820,2011136)	-0.103979	18053 (16118.3,19997.6)	18028.3 (16086.2,19983.4)	-0.1 (-0.3,0)
Croatia	953102 (847939,1064708)	1114889 (984075,1252728)	16.9748	18018.9 (16085.4,19960.8)	18020.1 (16078.6,19971.6)	0 (-0.2,0.2)
Czechia	2108803 (1874759,2344905)	2728022 (2410636,3063962)	29.3635	18029.1 (16098.5,19976.7)	18027 (16082.1,19981.7)	0 (-0.2,0.2)
Hungary	2174619 (1931539,2421883)	2483515 (2189805,2781734)	14.2046	18030.7 (16099.9,19978.1)	18012.6 (16077,19962.1)	-0.1 (-0.2,0)
North Macedonia	345695 (309782,383685)	468130 (413755,524469)	35.4171	18067.6 (16136.3,20016.9)	18044.8 (16101.9,19995.5)	-0.1 (-0.3,0)
Montenegro	112092 (100102,124473)	136036 (120354,152285)	21.361	18034.6 (16091,19981.7)	18024.5 (16081.4,19972.6)	-0.1 (-0.1,0)
Poland	7397943 (6603032,8254632)	9618610 (8492551,10772250)	30.0174	18428.5 (16490.5,20466.2)	18403.1 (16468.9,20436.8)	-0.1 (-0.3,0)
Romania	4449730 (3953700,4957962)	4809434 (4250251,5373698)	8.08373	18053.2 (16111.5,20001.3)	18024.1 (16081.9,19977.8)	-0.2 (-0.3,-0.1)
Serbia	1806453 (1610711,2013567)	2177295 (1927956,2439071)	20.5287	18050 (16102.6,20000.5)	18036.3 (16092.4,19985)	-0.1 (-0.2,0)
Slovakia	999401 (886990,1111200)	1280113 (1132300,1430790)	28.088	18034.8 (16100.3,19983.6)	18020 (16081.2,19975.7)	-0.1 (-0.2,0)
Slovenia	393519 (350803,437025)	554872 (490539,621275)	41.0026	18019.8 (16085.2,19959.4)	18031.6 (16086,19986.9)	0.1 (-0.3,0.4)
Belarus	2050974 (1826668,2283676)	2180007 (1930938,2440399)	6.2913	18022.3 (16101.1,19960.6)	18008.1 (16085.8,19950.6)	-0.1 (-0.2,0)
Estonia	316638 (281991,351839)	344954 (304731,385657)	8.9427	18022 (16107.4,19963.3)	18022.2 (16091.7,19967.7)	0 (-0.2,0.2)
Latvia	545734 (485960,605938)	500291 (441509,560699)	-8.32695	18023.1 (16104.8,19961.7)	18018.1 (16092.4,19961)	0 (-0.2,0.1)
Lithuania	725675 (647645,806216)	728727 (643772,816627)	0.420574	18029.9 (16103.5,19969)	18020.8 (16094.2,19964.5)	-0.1 (-0.2,0)
Moldova	775238 (692532,863665)	830320 (737304,926632)	7.10517	18042 (16116.4,19986.2)	18028.2 (16097.4,19972)	-0.1 (-0.2,0)
Russia	29489783 (26278196,32901378)	33793482 (29866735,37810539)	14.5939	18421.2 (16467.4,20484.5)	18409.5 (16463.2,20452.9)	-0.1 (-0.3,0.1)
Ukraine	10938659 (9691805,12257421)	10608096 (9356831,11877152)	-3.02197	18419.4 (16468.4,20473.4)	18417.7 (16471.8,20457.3)	0 (-0.2,0.1)
Brunei	38740 (34373,43430)	78694 (70096,87589)	103.134	19427.9 (17379.9,21501.7)	19175.2 (17157.8,21245.1)	-1.3 (-1.8,-0.9)
Japan	27851218 (24710232,31097552)	44109283 (38559914,50206552)	58.3747	19516.6 (17443.3,21785.7)	19346.7 (17293.7,21646.7)	-0.9 (-1.2,-0.6)
South Korea	7381090 (6599888,8217678)	12996496 (11563248,14535022)	76.0783	19294.9 (17304.1,21350)	18950.7 (16927.7,21010.4)	-1.8 (-2.4,-1.2)
Singapore	526268 (470032,586139)	1312912 (1170801,1465798)	149.476	19166.7 (17167.2,21216.3)	18939.8 (16905.2,21011.8)	-1.2 (-1.6,-0.8)
Australia	4420439 (3984337,4868066)	8053935 (7275653,8937386)	82.1976	24531.7 (22121.6,26973.2)	24358.7 (21960.6,26816.8)	-0.7 (-1,-0.4)
New Zealand	920728 (824005,1030654)	1616154 (1440268,1807920)	75.53	25382.4 (22754.1,28310.8)	25171.8 (22558.7,28102.9)	-0.8 (-1.1,-0.6)
Andorra	13229 (11749,14676)	26051 (23162,29075)	96.9234	23554.3 (21087.2,26065)	23318 (20854.6,25815)	-1 (-1.4,-0.7)
Austria	2182497 (1942347,2435326)	2883453 (2560376,3233875)	32.1172	23550.2 (21062.6,26085.8)	23318.7 (20860.9,25824.2)	-1 (-1.4,-0.6)
Belgium	2806138 (2497313,3127398)	3681844 (3272166,4124691)	31.2068	23535.2 (21064.6,26041)	23317.5 (20870.6,25824.9)	-0.9 (-1.3,-0.6)
Cyprus	184801 (164792,205267)	379143 (337379,421578)	105.163	23594.8 (21120.3,26097.6)	23299.2 (20851.5,25780.2)	-1.3 (-1.7,-0.9)
Denmark	1473160 (1315329,1642318)	1862125 (1646226,2095181)	26.4034	23591.8 (21120.5,26089.5)	23343 (20868.8,25843)	-1.1 (-1.5,-0.7)
Finland	1366132 (1216969,1517080)	1883111 (1660920,2122131)	37.8425	23589 (21081.5,26126.9)	23325.9 (20872.1,25823.1)	-1.1 (-1.6,-0.7)
France	15834021 (14103952,17572417)	21708487 (19296928,24400237)	37.1003	23555 (21081.5,26053.1)	23297.8 (20845.4,25784.4)	-1.1 (-1.5,-0.8)
Germany	22938632 (20426004,25562256)	29157995 (25807614,32759575)	27.1131	23621.1 (21132,26179.7)	23351.2 (20901.4,25852.5)	-1.1 (-1.6,-0.7)
Greece	2831618 (2520785,3161962)	3568146 (3169758,4028583)	26.0109	23443.6 (20987.8,25938)	23312.9 (20866.8,25796.1)	-0.6 (-0.8,-0.4)
Iceland	62743 (56061,69554)	101085 (90192,112880)	61.1096	23470.6 (21014.9,25982)	23289.7 (20840.4,25783.2)	-0.8 (-1.1,-0.5)
Ireland	885292 (792218,985812)	1401130 (1247675,1565498)	58.2676	23535.3 (21065.1,26044.2)	23282.1 (20826.4,25768.3)	-1.1 (-1.5,-0.8)
Israel	1427920 (1278326,1595537)	3020321 (2700629,3377351)	111.519	29276.5 (26244.2,32712.3)	29037.7 (26000.4,32511.7)	-0.8 (-1.2,-0.6)
Italy	16584219 (14704569,18485529)	21906000 (19286296,24684313)	32.0894	24301.8 (21671.3,26963.8)	24074.7 (21448.9,26735.3)	-0.9 (-1.3,-0.7)
Luxembourg	104240 (92808,115504)	187202 (166817,207489)	79.5875	23602.5 (21124.5,26132)	23328.7 (20877.5,25826)	-1.2 (-1.6,-0.8)
Malta	91764 (81965,101584)	147245 (129800,166044)	60.4605	23524.6 (21060.2,26023.8)	23324.3 (20861.6,25838.6)	-0.9 (-1.2,-0.6)
Netherlands	3971816 (3537502,4404241)	5485955 (4845090,6185715)	38.1221	23510.8 (21042.3,26030.6)	23297.6 (20849.2,25796.3)	-0.9 (-1.3,-0.6)
Norway	1261963 (1122839,1406575)	1705978 (1516421,1901489)	35.1845	24375.7 (21741.4,27043.8)	24121.9 (21496.1,26775.2)	-1 (-1.4,-0.7)
Portugal	2687555 (2392047,3001942)	3668294 (3242357,4145040)	36.4919	23571.1 (21092.4,26073.7)	23290.2 (20844.9,25780.8)	-1.2 (-1.6,-0.9)
Spain	8360119 (7442301,9288703)	12502656 (11164090,13997496)	49.5512	18583.8 (16601.5,20460.8)	18335.2 (16365.8,20223.4)	-1.3 (-1.8,-0.9)
Sweden	2653442 (2370516,2966038)	3458456 (3062199,3867685)	30.3385	24309.3 (21679.7,26980.2)	24104.1 (21482.3,26747.6)	-0.8 (-1.2,-0.6)
Switzerland	1937223 (1726521,2154093)	2867381 (2547481,3213946)	48.015	23529.6 (21055.2,26042.8)	23313.4 (20865.1,25815.2)	-0.9 (-1.3,-0.6)
UK	16728155 (14898936,18578521)	21614427 (19223323,24131053)	29.2099	24227.4 (21627.8,26836.6)	23997.6 (21388.7,26619.1)	-0.9 (-1.3,-0.7)
Argentina	6235115 (5574873,6903437)	9598724 (8552740,10634311)	53.9462	19320.8 (17306.7,21374.2)	19090.7 (17083.4,21134)	-1.2 (-1.6,-0.9)
Chile	2298470 (2060606,2550066)	4130943 (3682013,4584241)	79.7258	19276.6 (17269.4,21324.6)	19006 (16996.2,21065.7)	-1.4 (-1.9,-1)
Uruguay	657625 (586432,729284)	825498 (737023,919795)	25.5272	19243 (17235.8,21285.1)	19028.1 (17000.9,21077)	-1.1 (-1.5,-0.8)
Canada	2614869 (2337886,2914567)	4586339 (4069374,5159299)	75.3946	8831.1 (7949.3,9829.1)	8757.9 (7878.4,9743.2)	-0.8 (-1.2,-0.5)
USA	23546132 (21759507,25188972)	36663960 (33839814,39273511)	55.7112	8282 (7684.8,8834.6)	8400.8 (7814.2,8916.2)	1.4 (-0.3,3.2)
Antigua and Barbuda	14966 (13389,16643)	24249 (21661,27183)	62.0273	25599.9 (22880.4,28502.2)	25459.4 (22756.9,28344.6)	-0.5 (-1,-0.3)
The Bahamas	57089 (50844,63556)	100785 (89531,112823)	76.5401	25816.4 (23096,28707.2)	25629.9 (22926.1,28524.7)	-0.7 (-1.1,-0.4)
Barbados	69213 (61861,77429)	95311 (85137,107584)	37.7068	25625.7 (22910.4,28544.8)	25416.4 (22714.3,28315.3)	-0.8 (-1.2,-0.5)
Belize	39088 (34739,43714)	97972 (87718,109532)	150.645	25671.7 (22982.3,28601.4)	25564.7 (22874.2,28519.3)	-0.4 (-0.7,-0.1)
Cuba	2723887 (2431849,3048353)	3610912 (3232527,4062522)	32.5647	25457.1 (22750.7,28361.7)	25244.2 (22558.2,28177.1)	-0.8 (-1.3,-0.5)
Dominica	17400 (15620,19377)	18691 (16705,20923)	7.41954	25778.6 (23038,28690.6)	25773.5 (23090.5,28691.6)	0 (-0.5,0.5)
Dominican Republic	1518846 (1350885,1701314)	2734357 (2438009,3049757)	80.0286	25804.2 (23138.2,28690.6)	25618.3 (22922.8,28546.8)	-0.7 (-1.1,-0.4)
Grenada	21080 (18972,23447)	26985 (24007,30210)	28.0123	25732.6 (23022.5,28702.6)	25611.5 (22901.3,28521.2)	-0.5 (-0.9,-0.1)
Guyana	165128 (146880,184599)	184014 (164435,205335)	11.4372	26007.1 (23333.3,28942.8)	25860.4 (23186,28807)	-0.6 (-1,-0.2)
Haiti	1356634 (1210821,1513834)	2805608 (2520726,3131081)	106.807	26225.1 (23477.8,29129.1)	26013.6 (23353.4,28914)	-0.8 (-1.4,-0.4)
Jamaica	552553 (494979,615654)	752760 (672744,837114)	36.2331	25564.4 (22862.3,28478.7)	25493.2 (22817,28385.3)	-0.3 (-0.6,0)
Saint Lucia	30432 (27217,33983)	51173 (45784,57330)	68.1552	25726 (23003.2,28660.2)	25532 (22836.4,28429.8)	-0.8 (-1.2,-0.4)
Saint Vincent and the Grenadines	24537 (21852,27478)	31698 (28344,35415)	29.1845	25693.2 (22976.5,28606.1)	25618.8 (22929.1,28551.2)	-0.3 (-0.6,0.1)
Suriname	87677 (78635,97790)	153017 (136850,171110)	74.5235	25904.9 (23208.3,28796.5)	25731 (23047.8,28647)	-0.7 (-1.1,-0.3)
Trinidad and Tobago	277527 (248790,308465)	405163 (362331,453266)	45.9905	25853.3 (23154.4,28765.7)	25628.8 (22929.3,28524.4)	-0.9 (-1.3,-0.5)
Bolivia	1675611 (1495048,1866323)	3391917 (3030341,3766296)	102.429	31450.1 (28205.7,34938.5)	31039.4 (27808.3,34521.2)	-1.3 (-1.9,-0.9)
Ecuador	2647319 (2360241,2948081)	5414956 (4838183,6024919)	104.545	31220 (27989.2,34744.5)	30810.4 (27590.1,34300.2)	-1.3 (-1.8,-0.9)
Peru	5870920 (5196062,6564259)	11026675 (9836150,12278894)	87.8185	31490.1 (28212,35087.5)	30964.1 (27667.3,34596.8)	-1.7 (-2.3,-1.2)
Colombia	4947280 (4454505,5490072)	9346671 (8367805,10367897)	88.9254	18463.4 (16597.8,20404)	18067.9 (16202,19969.6)	-2.1 (-2.9,-1.5)
Costa Rica	464636 (418256,516492)	910733 (816093,1012234)	96.01	18199.9 (16343.2,20107.9)	18016.1 (16168.7,19929.4)	-1 (-1.5,-0.7)
El Salvador	823012 (738304,912568)	1166119 (1047969,1288271)	41.6892	18521.1 (16656.9,20464.3)	18109.6 (16264.3,20034.5)	-2.2 (-3.1,-1.6)
Guatemala	1218686 (1089708,1355068)	2562830 (2303084,2852127)	110.295	18703.9 (16803.7,20681)	18351.3 (16484.8,20294.2)	-1.9 (-2.6,-1.3)
Honduras	691754 (619556,768544)	1592118 (1431664,1771407)	130.157	18642.5 (16744.5,20632.9)	18437.7 (16559,20369.9)	-1.1 (-1.7,-0.7)
Mexico	12301839 (10981009,13644591)	24763824 (22364841,27470397)	101.302	17617.6 (15942.8,19531.6)	19444.6 (17518.4,21611.2)	10.4 (5.9,14.4)
Nicaragua	551184 (494300,615479)	1085195 (974140,1207211)	96.8843	18391.4 (16523.6,20326.2)	18156.4 (16302.5,20026.2)	-1.3 (-1.8,-0.8)
Panama	377415 (339788,419918)	791115 (710577,874740)	109.614	18403.4 (16528.9,20328.9)	18138.7 (16274,20026.1)	-1.4 (-2.2,-1)
Venezuela	2846890 (2559943,3158193)	5024651 (4515279,5571701)	76.4961	18501.6 (16633.9,20419.1)	18201 (16352.4,20111.3)	-1.6 (-2.3,-1.1)
Brazil	33754760 (30357571,37479822)	60942534 (54876447,67703857)	80.545	26612.5 (24004.4,29478.6)	26326.7 (23782.6,29124.4)	-1.1 (-1.5,-0.8)
Paraguay	862459 (771915,961712)	1710677 (1527260,1907455)	98.3488	25686.1 (22996.8,28584.1)	25528.9 (22826.4,28404)	-0.6 (-1,-0.3)
Algeria	2084041 (1883072,2310587)	4384047 (3936262,4845571)	110.363	11384.2 (10251.5,12550.9)	11074.1 (9976.7,12247.5)	-2.7 (-3.7,-2)
Bahrain	41859 (36970,47093)	144973 (128670,163454)	246.337	11379.9 (10256,12567)	11088.8 (9941.4,12282.8)	-2.6 (-3.5,-1.8)
Egypt	4968460 (4471227,5469557)	9106487 (8245885,9998301)	83.2859	11904.7 (10776.3,13062.5)	11128.5 (10044.1,12215.6)	-6.5 (-9.2,-4.4)
Iran	4671405 (4190954,5211788)	9297241 (8349412,10277825)	99.0245	11557.2 (10435.1,12734.4)	11248.4 (10126.6,12410.3)	-2.7 (-3.5,-2)
Iraq	1402487 (1258758,1555912)	3466395 (3076234,3850931)	147.161	10955.7 (9806.9,12126.8)	10807.6 (9654.4,11982.8)	-1.4 (-1.7,-1.1)
Jordan	284308 (254828,314577)	1096088 (978903,1216372)	285.528	11345.5 (10220.6,12517.1)	11058.1 (9951.3,12237.7)	-2.5 (-3.4,-1.8)
Kuwait	139974 (123845,157436)	458231 (407858,514032)	227.369	11239.7 (10103.7,12413.7)	11010.1 (9916.9,12194.9)	-2 (-2.8,-1.3)
Lebanon	281329 (253862,311048)	656562 (590005,727361)	133.379	11236.2 (10123,12432.1)	10960.9 (9853.5,12130.3)	-2.5 (-3.3,-1.8)
Libya	341210 (308643,377818)	688135 (616083,763767)	101.675	11311.6 (10189.6,12490.2)	11087.7 (9975.2,12272.2)	-2 (-2.6,-1.4)
Morocco	2247572 (2030175,2473474)	3915038 (3511009,4334329)	74.1897	11412.3 (10277.8,12620.8)	11123.5 (10017.2,12308.3)	-2.5 (-3.5,-1.8)
Palestine	159175 (143486,176107)	418615 (373436,466339)	162.99	11222.8 (10117.5,12415.9)	11017.5 (9902.2,12191.8)	-1.8 (-2.6,-1.2)
Oman	156634 (139796,174692)	411630 (363056,463022)	162.797	11344.1 (10222.3,12527.9)	11082.8 (9947.4,12265.5)	-2.3 (-3.1,-1.5)
Qatar	36895 (32264,41842)	267872 (232064,305136)	626.039	11428.3 (10246.9,12590.3)	11102.6 (9921.7,12266.7)	-2.9 (-3.8,-2.1)
Saudi Arabia	1276956 (1139428,1420151)	3447226 (3053896,3872767)	169.957	11492.4 (10355.6,12697.4)	11149.8 (10026.5,12338.5)	-3 (-4,-2.1)
Syria	993380 (892674,1103076)	1431923 (1284009,1591745)	44.1466	11331.4 (10211.5,12530.4)	11026.9 (9910.6,12205.9)	-2.7 (-3.5,-2)
Tunisia	731981 (658631,812343)	1367643 (1223489,1521022)	86.8413	11253.7 (10131.9,12444.8)	11005 (9900.2,12172.2)	-2.2 (-2.9,-1.6)
Türkiye	5235962 (4717139,5744726)	9747298 (8747552,10833828)	86.1606	11452.3 (10321,12650.7)	11074.8 (9977.4,12245.5)	-3.3 (-4.3,-2.4)
United Arab Emirates	154694 (136054,174356)	950381 (828138,1093303)	514.362	11570.1 (10389.1,12727.2)	11344.5 (10150.6,12491.3)	-1.9 (-3.2,-0.6)
Yemen	1029012 (924063,1144367)	2656465 (2379046,2950639)	158.157	11372 (10246.7,12556.1)	11194.9 (10084.2,12401.4)	-1.6 (-2.3,-0.9)
Afghanistan	911391 (820701,1007870)	2297892 (2055659,2553714)	152.13	11551.4 (10433.6,12742.6)	11264.9 (10152.5,12465.6)	-2.5 (-3.4,-1.6)
Bangladesh	18730315 (16353172,21302562)	28941648 (25891405,32150688)	54.5177	19403.7 (17386.1,21470.6)	18606.3 (16744.3,20598.6)	-4.1 (-6.2,-2)
Bhutan	103829 (91550,117890)	132349 (119157,147496)	27.4682	19260.2 (17216.2,21308.5)	18646.7 (16782.9,20594.7)	-3.2 (-4.6,-1.8)
India	161054541 (139765978,182192618)	265162118 (235600132,294116264)	64.6412	20501.3 (18224,22762)	19871.6 (17699.4,21973.9)	-3.1 (-4.4,-1.8)
Nepal	3329806 (2925547,3798780)	5364144 (4801984,5962107)	61.0948	19328.3 (17294.9,21396.5)	18753.8 (16871.9,20737.9)	-3 (-5,-1.4)
Pakistan	20080062 (17441849,22780254)	41337539 (36424661,46462323)	105.864	19914.8 (17886.9,22004.6)	19771.2 (17760.2,21904.1)	-0.7 (-1.7,0.1)
Angola	3054319 (2573362,3690138)	9218538 (7774679,11139227)	201.82	30876.1 (27080.2,34962.7)	29821.2 (26260.4,33721.6)	-3.4 (-6.9,0.9)
Central African Republic	821972 (695478,974827)	1558808 (1341037,1844417)	89.6425	31160.8 (27474.7,35279.7)	30531.8 (26995.1,34417.7)	-2 (-5.5,1.4)
Congo (Brazzaville)	720429 (615778,855725)	1470116 (1259987,1708890)	104.061	31098.8 (27312.3,35231)	29838.9 (26243.6,33686)	-4.1 (-8.3,-0.9)
DR Congo	11327898 (9500798,13727269)	24763438 (20883299,29435486)	118.606	30669.1 (27057.9,34835.7)	29680.1 (26100.1,33428.6)	-3.2 (-6.3,0.8)
Equatorial Guinea	129283 (109515,156455)	397291 (337521,467848)	207.303	31037.5 (27265.3,35141.3)	29403.4 (25912.2,33097.5)	-5.3 (-8.7,-1.4)
Gabon	292636 (253010,344194)	481780 (429921,555626)	64.6346	30488.1 (27176.8,34526.4)	28921.5 (26076.6,32376.2)	-5.1 (-8.4,-1.3)
Burundi	1935746 (1684418,2264173)	4395881 (3808028,5058524)	127.09	36838.7 (33038.3,41177.4)	36419.9 (32523.6,40628.7)	-1.1 (-3.6,1)
Comoros	158551 (138334,181152)	251775 (222932,284082)	58.7975	36694.5 (32880.5,40867.7)	36385.3 (32636.8,40726)	-0.8 (-3,1.5)
Djibouti	135714 (117455,155757)	410354 (361401,463359)	202.367	36579.3 (32628.7,40758.2)	36309.7 (32475.8,40511)	-0.7 (-3,1.3)
Eritrea	1163190 (997369,1357586)	2200811 (1921988,2522963)	89.2048	37002.8 (33130.6,41351.2)	36821.4 (32807.7,41123.3)	-0.5 (-2.4,1.6)
Ethiopia	26073170 (22545859,30487980)	49754827 (43552428,56873684)	90.8277	49542.7 (44237,55641.1)	47244.7 (42242.2,52965.5)	-4.6 (-7.4,-1.9)
Kenya	6924589 (5985962,8078523)	15523592 (13540467,17719791)	124.181	32631 (29142.6,36489.9)	34019 (30222.8,38071.5)	4.3 (1.1,7.4)
Madagascar	3648654 (3208792,4126458)	8418110 (7455531,9451256)	130.718	34316.4 (30813.3,37856.5)	33885.1 (30535,37337.9)	-1.3 (-2.9,0.3)
Malawi	3331910 (2898615,3861829)	6376474 (5556527,7304172)	91.3759	36597.3 (32496,40894.4)	36242.4 (32363.3,40300.8)	-1 (-2.8,1.5)
Mauritius	271813 (241940,307638)	374163 (333651,420962)	37.6546	26626.2 (23904,29966)	26504 (23798.6,29814)	-0.5 (-0.7,-0.2)
Mozambique	4401731 (3815110,5011783)	10015914 (8657667,11459926)	127.545	35637.9 (31980.8,39724.1)	35600.5 (32019.7,39616.6)	-0.1 (-2.6,2.5)
Rwanda	2830017 (2442741,3288449)	4722206 (4084495,5479141)	66.8614	39757 (35441.9,44602.2)	38271.5 (34035.8,43380.4)	-3.7 (-7.9,0.9)
Seychelles	18340 (16257,20788)	29308 (26142,32897)	59.8037	26790.5 (24072.6,30151.4)	26626.1 (23885.7,29981.6)	-0.6 (-1.1,-0.3)
Somalia	2676928 (2297639,3121666)	7122305 (6120055,8256681)	166.063	36617.2 (32669.8,40926.9)	36278.3 (32499.2,40338.1)	-0.9 (-3.3,1.4)
Tanzania	8531434 (7385986,9818093)	19913225 (17299553,22919603)	133.41	35777.3 (31923.6,39840.1)	36738 (32799.3,40847.4)	2.7 (-0.5,5.7)
Uganda	5759104 (4980021,6616908)	14215622 (12271104,16485466)	146.837	36063.7 (32222.3,40021.3)	36057.2 (32220.3,40278.6)	0 (-2.2,2.5)
Zambia	2718571 (2348790,3130594)	6440586 (5578465,7379911)	136.911	36879.2 (32881.9,41247.5)	36449.3 (32564,40677)	-1.2 (-3.6,1)
Botswana	322347 (284468,365241)	620935 (552668,691094)	92.6294	29349.7 (26163.6,32516)	29234.6 (26022.2,32355.7)	-0.4 (-1.3,0.5)
Lesotho	389417 (344848,436615)	485853 (429990,542552)	24.7642	29231.6 (26083.1,32370.9)	29622.9 (26446.8,32799)	1.3 (0.1,2.4)
Namibia	348001 (308237,391014)	614568 (548940,687369)	76.5995	29468.8 (26406.1,32588.9)	29026.4 (25916.6,32118.3)	-1.5 (-2.7,-0.5)
South Africa	9775207 (8682459,10938104)	16069822 (14308907,17939506)	64.3937	30220.6 (26993.8,33463)	30022.2 (26817,33238.8)	-0.7 (-1.2,-0.3)
Eswatini	192770 (170198,217743)	289162 (256985,324692)	50.0036	29292.1 (26206.5,32373.8)	29390.8 (26189.2,32575.5)	0.3 (-0.5,1.4)
Zimbabwe	2493285 (2215849,2814333)	3851234 (3412204,4320539)	54.4643	29229.8 (26148.5,32414.4)	29365.6 (26260.3,32497.1)	0.5 (-0.8,1.8)
Benin	1650073 (1426056,1926225)	4394861 (3803976,5070002)	166.343	36698.9 (32687.6,41067.1)	36191.9 (32246.9,40436.7)	-1.4 (-3.3,0.6)
Burkina Faso	3180292 (2746586,3655012)	7441890 (6453018,8590221)	134	36275.6 (32339.3,40260.1)	36174.3 (32307.1,40418.4)	-0.3 (-2.3,2.4)
Cameroon	3179485 (2776077,3647739)	9297579 (8195537,10473955)	192.424	34055.3 (30530.5,37969.1)	33389.2 (30036.3,36935.5)	-2 (-7.1,2.5)
Cabo Verde	119573 (104274,136518)	185655 (164449,208004)	55.265	35555.9 (31624.1,39719)	34987.4 (31009.6,38918.2)	-1.6 (-3.9,0.3)
Chad	2035732 (1763013,2352373)	5803054 (4975671,6750772)	185.06	36480 (32525.4,40722.6)	36294.2 (32227.8,40556.3)	-0.5 (-2.7,1.3)
Côte d'Ivoire	3934689 (3400495,4515744)	9202565 (8087660,10529319)	133.883	36261.7 (32322.7,40281.4)	36587.3 (32690.3,40814.1)	0.9 (-2.9,5)
The Gambia	319260 (274842,367127)	771903 (673731,877933)	141.779	36278.3 (32378,40529.3)	36005.9 (32062.7,40033)	-0.8 (-3.1,1.3)
Ghana	3602209 (3042754,4194233)	7951132 (6886344,9033215)	120.729	25870.1 (22880.5,29034.5)	25513.3 (22778.9,28321.7)	-1.4 (-5.4,3.4)
Guinea	2074877 (1803942,2382428)	4473889 (3872715,5146731)	115.622	36760.3 (32664.2,40968.9)	36487.3 (32413.9,40627.7)	-0.7 (-3,1.3)
Guinea-Bissau	345015 (297703,398543)	683890 (592719,790212)	98.2204	37184 (33216.5,41520)	36878.2 (32852.9,41342.5)	-0.8 (-3.3,2)
Liberia	837424 (726152,959563)	1740736 (1510006,1966063)	107.868	36740.7 (32819.8,41011.6)	35873 (31912.7,39939.4)	-2.4 (-4.9,0)
Mali	3662633 (3199209,4236954)	10099792 (8815661,11703522)	175.752	43695.9 (38964.3,49001.3)	43741.4 (39113.8,49030.6)	0.1 (-2.3,2.8)
Mauritania	705040 (612342,811866)	1429574 (1248147,1614075)	102.765	36916.5 (32870.8,41180.1)	35696.8 (31948.4,39708.6)	-3.3 (-6.2,-0.7)
Niger	3042413 (2641387,3512202)	9098693 (7999677,10336439)	199.062	40894.6 (37109,45535)	39969 (36454.2,44207.3)	-2.3 (-5.1,0.5)
Nigeria	37675384 (33229634,42451802)	95963470 (83963374,108223361)	154.711	44489.7 (39660.4,49317.9)	44547.9 (39673.2,49362.5)	0.1 (-0.6,0.9)
São Tomé and Príncipe	41263 (35682,47507)	69853 (61224,78642)	69.2873	36355.5 (32390.4,40645.8)	35656 (31756.8,39590.7)	-1.9 (-4.2,0.2)
Senegal	2550929 (2203044,2935857)	5204391 (4528735,5923107)	104.019	36480.1 (32426.4,40659.1)	36092 (31973.5,40174.2)	-1.1 (-3.4,1.2)
Sierra Leone	1398461 (1216027,1602083)	2886598 (2524451,3308656)	106.412	36558.1 (32545.5,40936.3)	36228.4 (32442,40432.3)	-0.9 (-2.9,1.2)
Togo	1203282 (1034671,1396423)	2736677 (2386575,3118401)	127.434	36543.6 (32407.4,40797.6)	36250.3 (32183.4,40525)	-0.8 (-3.1,1.3)
American Samoa	7853 (6986,8781)	9329 (8355,10408)	18.7954	19054.9 (17109.6,21152.3)	18956.3 (17027.8,21071.5)	-0.5 (-1,-0.1)
Bermuda	15455 (13746,17288)	22560 (20081,25559)	45.9722	25484 (22756.2,28371.6)	25137.1 (22450.9,28071.6)	-1.4 (-1.8,-0.9)
Cook Islands	3227 (2869,3604)	3649 (3259,4065)	13.0772	18899.5 (16983.9,21014.3)	18546.2 (16657,20672.7)	-1.9 (-2.6,-1.3)
Greenland	4220 (3756,4724)	5231 (4639,5867)	23.9573	9152.4 (8256.4,10170.2)	8976.4 (8099,9980.7)	-1.9 (-2.7,-1.2)
Guam	22978 (20494,25846)	32377 (29115,36045)	40.9043	18811.8 (16910.4,20901)	18761.5 (16860.8,20852.9)	-0.3 (-0.6,0.1)
Monaco	10496 (9247,11832)	13718 (12085,15651)	30.6974	23498.9 (21024.3,25989.6)	23305.9 (20853.3,25797.4)	-0.8 (-1.2,-0.6)
Nauru	1660 (1481,1852)	1841 (1638,2059)	10.9036	19272.6 (17311,21417.8)	19070.5 (17145.6,21218.6)	-1 (-1.7,-0.4)
Niue	430 (385,478)	336 (302,375)	-21.8605	19011.1 (17086.2,21116.2)	18848.8 (16925,20955.8)	-0.9 (-1.4,-0.4)
Northern Mariana Islands	7554 (6680,8569)	9338 (8373,10469)	23.6166	18923.7 (16964.1,21018.4)	18798.9 (16899.2,20885.4)	-0.7 (-1.2,-0.2)
Palau	2646 (2361,2966)	3674 (3286,4125)	38.8511	19046.5 (17132.2,21168.6)	18958.9 (17050.1,21074.4)	-0.5 (-1,0)
Puerto Rico	922580 (825970,1031402)	1197602 (1063508,1352276)	29.8101	25491.2 (22784.2,28392.9)	25251 (22552.4,28170.8)	-0.9 (-1.4,-0.7)
Saint Kitts and Nevis	10372 (9226,11562)	15765 (14066,17724)	51.9958	25990.2 (23304.3,28937.8)	25618 (22929.2,28515.3)	-1.4 (-2.1,-0.9)
San Marino	6582 (5874,7336)	11247 (10007,12640)	70.8751	23466.2 (21009,25975.7)	23279.9 (20834.7,25758.6)	-0.8 (-1.1,-0.6)
Tokelau	281 (252,311)	263 (236,293)	-6.40569	19069.9 (17144.1,21200.3)	18827.1 (16922.9,20914.3)	-1.3 (-2,-0.7)
Tuvalu	1642 (1471,1828)	2232 (1995,2491)	35.9318	19230.2 (17278.5,21384.8)	19026.6 (17114.5,21159.4)	-1.1 (-1.9,-0.3)
Virgin Islands	25013 (22522,27850)	30439 (27000,34663)	21.6927	25691.1 (23004.6,28593)	25534.5 (22834.7,28417.2)	-0.6 (-1,-0.3)
South Sudan	2005154 (1741424,2293592)	3184057 (2765511,3650371)	58.7936	36713.9 (32814.1,40841.6)	36052.7 (32216.9,40278.4)	-1.8 (-4.2,0.1)
Sudan	1651621 (1491247,1825620)	3520066 (3153324,3906371)	113.128	11434.2 (10305.2,12638.7)	11195.8 (10080.7,12386.7)	-2.1 (-2.8,-1.5)

## Sheet: Table S5
Table S5. Comparative analysis of DALY cases and age-standardized rate (ASR) changes in fungal skin diseases across 204 nations from 1990 to 2021.
Location	NO		percentage change(%)	ASRs per 100,000		Percentage change in the ASRs per 100,000(%)
	1990 (95%UI)	2021 (95%UI)		1990 (95%UI)	2021 (95%UI)
China	283873 (114080,594497)	386453 (157258,805104)	36.1359	25.6 (10.4,53.3)	24.4 (9.9,50.9)	-4.8 (-6.1,-3.7)
North Korea	4519 (1840,9382)	6424 (2638,13197)	42.1553	23.1 (9.4,47.4)	22.8 (9.3,46.7)	-1.4 (-3.1,0.5)
Taiwan (province of China)	4100 (1650,8571)	5845 (2398,12097)	42.561	21.1 (8.5,43.9)	20.7 (8.4,43.1)	-2 (-3.7,-0.3)
Cambodia	5217 (2095,10976)	9643 (3862,20399)	84.838	59.3 (24,123.9)	58.9 (23.8,123.1)	-0.7 (-1.9,0.5)
Indonesia	105930 (43217,221227)	176817 (71497,364358)	66.9187	62.5 (25.2,128.4)	62.3 (25.2,127.9)	-0.3 (-0.6,0.2)
Laos	2180 (877,4561)	4170 (1681,8798)	91.2844	60.2 (24.3,125.6)	59.7 (24.2,124.4)	-0.8 (-2,0.3)
Malaysia	9517 (3813,20053)	18845 (7539,40122)	98.0141	59.3 (24,123.8)	58.7 (23.7,123.6)	-0.9 (-2,0.2)
Maldives	110 (44,231)	314 (125,673)	185.455	59.4 (24.1,124.4)	59 (23.9,124.7)	-0.6 (-2,0.7)
Myanmar	22000 (8793,46479)	33101 (13249,69624)	50.4591	59.7 (24.1,124.2)	59.1 (23.7,123.6)	-1 (-2.2,0.1)
Philippines	33382 (13520,69860)	65367 (26444,136845)	95.8151	59.7 (24.3,123.8)	59.7 (24.3,124)	0.1 (-0.2,0.3)
Sri Lanka	12168 (4943,25339)	16582 (6731,34600)	36.2755	72.8 (29.6,152.1)	71.8 (29.2,150)	-1.3 (-2.4,-0.4)
Thailand	31926 (12653,68080)	44431 (18106,92447)	39.1687	58.7 (23.7,123.1)	58.1 (23.5,121.8)	-1 (-2.1,-0.1)
Timor-Leste	400 (162,842)	757 (303,1599)	89.25	59.7 (24.2,124.6)	59.4 (24,123.9)	-0.5 (-1.5,0.5)
Viet Nam	35856 (14238,75811)	60035 (24139,126463)	67.4336	58.9 (23.8,123)	58.5 (23.6,123)	-0.6 (-1.8,0.4)
Fiji	225 (91,462)	295 (120,607)	31.1111	33.3 (13.5,68)	33.2 (13.5,67.8)	-0.2 (-1.7,1.4)
Kiribati	23 (9,47)	38 (15,79)	65.2174	34.2 (14,70.4)	33.9 (13.9,69.9)	-0.8 (-2.6,0.8)
Marshall Islands	13 (5,27)	17 (7,36)	30.7692	33.7 (13.7,69)	33.4 (13.5,68)	-0.9 (-2.4,0.8)
Federated States of Micronesia	31 (13,64)	32 (13,67)	3.22581	33.9 (13.8,69.2)	33.2 (13.6,68.2)	-1.9 (-3.6,-0.3)
Papua New Guinea	1172 (478,2444)	3084 (1254,6345)	163.14	33.1 (13.5,68.2)	33.2 (13.5,68.3)	0.3 (-1.2,1.8)
Samoa	49 (20,103)	64 (26,133)	30.6122	33.3 (13.5,68.3)	32.8 (13.3,67.3)	-1.4 (-2.9,0.2)
Solomon Islands	96 (39,201)	203 (83,422)	111.458	33.5 (13.7,69)	33.2 (13.5,68.7)	-0.9 (-2.5,0.6)
Tonga	29 (12,60)	32 (13,67)	10.3448	33 (13.4,68.2)	32.7 (13.4,67.3)	-0.8 (-2.1,0.7)
Vanuatu	43 (18,90)	94 (38,196)	118.605	33.4 (13.6,68.5)	33.3 (13.5,68.6)	-0.3 (-1.7,1.2)
Armenia	939 (378,1953)	1066 (431,2164)	13.525	30.3 (12.3,62.3)	30.3 (12.3,62.1)	-0.1 (-1.5,1.2)
Azerbaijan	1919 (774,3989)	3113 (1243,6437)	62.2199	30.5 (12.4,62.4)	30.4 (12.3,62.3)	-0.1 (-1.5,1.2)
Georgia	1737 (703,3558)	1377 (561,2795)	-20.7254	30.4 (12.4,62.2)	30.3 (12.3,61.9)	-0.4 (-1.8,1)
Kazakhstan	4442 (1791,9213)	5457 (2212,11220)	22.8501	30.3 (12.3,62.1)	30.2 (12.3,61.8)	-0.2 (-1.4,1.1)
Kyrgyzstan	1152 (468,2371)	1806 (731,3730)	56.7708	30.4 (12.4,62.1)	30.4 (12.4,62.1)	0 (-1.3,1.3)
Mongolia	512 (208,1049)	869 (351,1774)	69.7266	30.5 (12.4,62.1)	30.3 (12.3,61.8)	-0.6 (-1.9,0.7)
Tajikistan	1279 (517,2635)	2523 (1010,5230)	97.2635	30.5 (12.4,62.4)	30.5 (12.4,62.4)	0 (-1.3,1.4)
Turkmenistan	885 (357,1838)	1410 (568,2926)	59.322	30.4 (12.4,62.4)	30.5 (12.4,62.4)	0 (-1.3,1.4)
Uzbekistan	5137 (2087,10603)	9253 (3740,19071)	80.1246	30.4 (12.4,62.3)	30.4 (12.4,62)	0 (-1.4,1.3)
Albania	848 (341,1754)	1000 (407,2037)	17.9245	30.4 (12.3,62)	30.4 (12.4,62.1)	-0.1 (-1.4,1.2)
Bosnia and Herzegovina	1294 (518,2672)	1323 (538,2687)	2.24111	30.3 (12.3,61.9)	30.2 (12.2,61.7)	-0.3 (-1.6,1.1)
Bulgaria	2955 (1207,6041)	2911 (1195,5954)	-1.489	30.3 (12.4,62.1)	30.3 (12.3,62.3)	-0.1 (-1.5,1.2)
Croatia	1585 (644,3220)	1817 (743,3679)	14.6372	30.2 (12.4,61.7)	30.2 (12.3,61.9)	0 (-1.2,1.3)
Czechia	3482 (1414,7112)	4445 (1820,9029)	27.6565	30.1 (12.2,61.5)	30.2 (12.2,61.6)	0.2 (-1.2,1.4)
Hungary	3578 (1462,7268)	4057 (1653,8227)	13.3874	30 (12.3,61.3)	30.2 (12.2,61.3)	0.5 (-0.9,1.8)
North Macedonia	582 (235,1202)	772 (315,1572)	32.646	30.3 (12.3,61.9)	30.2 (12.3,62)	-0.3 (-1.6,1)
Montenegro	189 (77,386)	224 (92,457)	18.5185	30.3 (12.4,61.9)	30.2 (12.3,61.8)	-0.3 (-1.7,0.9)
Poland	12384 (5047,25555)	15852 (6475,32115)	28.0039	31 (12.7,63.9)	31.1 (12.7,64)	0.2 (-0.2,0.7)
Romania	7421 (3013,15277)	7909 (3222,16125)	6.57593	30.3 (12.3,61.8)	30.3 (12.3,62.2)	0.1 (-1.4,1.4)
Serbia	3021 (1209,6158)	3577 (1456,7269)	18.4045	30.3 (12.3,61.9)	30.3 (12.2,61.9)	-0.2 (-1.7,1.2)
Slovakia	1665 (670,3433)	2100 (856,4262)	26.1261	30.2 (12.2,62.1)	30.2 (12.2,61.4)	0.1 (-1.3,1.4)
Slovenia	652 (264,1333)	904 (370,1822)	38.6503	30.1 (12.2,61.6)	30.2 (12.2,61.9)	0.4 (-1,1.8)
Belarus	3417 (1383,6971)	3584 (1453,7226)	4.88733	30.2 (12.3,61.8)	30.2 (12.2,61.5)	-0.2 (-1.5,1.1)
Estonia	525 (214,1067)	565 (231,1143)	7.61905	30.2 (12.3,61.6)	30.3 (12.2,61.7)	0.2 (-1.1,1.4)
Latvia	902 (368,1842)	817 (333,1652)	-9.4235	30.2 (12.3,61.9)	30.2 (12.2,61.6)	0.1 (-1.4,1.6)
Lithuania	1207 (492,2470)	1189 (486,2393)	-1.4913	30.2 (12.3,62)	30.2 (12.3,61.8)	-0.1 (-1.5,1.3)
Moldova	1302 (528,2680)	1370 (559,2774)	5.22273	30.3 (12.3,62.1)	30.3 (12.4,61.5)	0.1 (-1.3,1.3)
Russia	49356 (20119,101896)	55806 (22685,113388)	13.0683	31 (12.7,64)	31 (12.7,64)	-0.1 (-0.4,0.3)
Ukraine	18222 (7429,37596)	17483 (7122,35512)	-4.05554	31 (12.7,64.4)	31.1 (12.7,64)	0.1 (-1.2,1.4)
Brunei	68 (28,140)	134 (55,275)	97.0588	33.3 (13.7,68.2)	32.6 (13.4,66.3)	-1.9 (-3.4,-0.5)
Japan	47240 (19115,95533)	74067 (30184,149065)	56.7887	33.4 (13.5,67.1)	33.2 (13.4,66.7)	-0.8 (-1.2,-0.3)
South Korea	12665 (5134,26055)	21569 (8883,44407)	70.304	32.8 (13.4,66.7)	32 (13.2,65.2)	-2.3 (-3.9,-0.8)
Singapore	899 (367,1876)	2207 (911,4570)	145.495	32.6 (13.4,67.1)	32.2 (13.3,66)	-1.3 (-2.6,0)
Australia	8624 (3571,17645)	16106 (6629,32666)	86.7579	47.8 (19.8,98.4)	47.6 (19.5,98)	-0.5 (-1.5,0.6)
New Zealand	1754 (731,3577)	3123 (1302,6371)	78.0502	48.3 (20,98.2)	48.1 (20,98.2)	-0.4 (-1.3,0.5)
Andorra	24 (10,51)	47 (19,99)	95.8333	43.4 (17.8,89.5)	42.9 (17.6,88)	-1.3 (-2.5,-0.1)
Austria	3955 (1631,8181)	5230 (2148,10804)	32.2377	43.1 (17.8,88.7)	42.8 (17.5,87.7)	-0.8 (-1.9,0.3)
Belgium	5097 (2103,10537)	6675 (2758,13811)	30.9594	43.2 (17.8,88.5)	42.7 (17.6,87.3)	-1 (-2.1,0.2)
Cyprus	339 (140,701)	690 (285,1422)	103.54	43.4 (17.9,89.1)	42.8 (17.7,87.7)	-1.3 (-2.5,0)
Denmark	2680 (1112,5542)	3399 (1402,7069)	26.8284	43.4 (17.9,89.2)	43 (17.7,88.6)	-0.9 (-2.2,0.3)
Finland	2473 (1019,5083)	3408 (1406,7088)	37.8083	43.1 (17.8,88.1)	42.7 (17.6,87.6)	-1 (-2.2,0.2)
France	28785 (11862,59236)	39409 (16250,81729)	36.9081	43.2 (17.7,88.4)	42.7 (17.6,87.3)	-1.1 (-2.2,0.1)
Germany	41560 (17010,85528)	52716 (21675,109586)	26.8431	43.3 (17.7,88.6)	42.8 (17.6,87.8)	-1.2 (-2.5,0.2)
Greece	5163 (2122,10728)	6487 (2672,13426)	25.644	43.1 (17.6,88.5)	42.8 (17.6,88.2)	-0.5 (-1.6,0.5)
Iceland	115 (47,238)	185 (76,385)	60.8696	43.2 (17.8,88.9)	42.9 (17.5,88.3)	-0.6 (-1.8,0.5)
Ireland	1626 (667,3333)	2557 (1052,5305)	57.2571	43.3 (17.7,88.5)	42.8 (17.6,88)	-1.1 (-2.4,0.2)
Israel	3374 (1393,7007)	7121 (2951,14747)	111.055	69.3 (28.5,143.6)	68.7 (28.4,142.4)	-0.8 (-1.7,0.2)
Italy	29580 (12265,61414)	38996 (16151,80869)	31.8323	43.8 (18,90.1)	43.5 (17.8,89.7)	-0.7 (-1.2,-0.2)
Luxembourg	189 (78,389)	341 (141,705)	80.4233	43.3 (17.8,88.5)	42.9 (17.7,87.9)	-1 (-2.3,0.2)
Malta	168 (69,348)	268 (110,562)	59.5238	43.3 (17.8,89.1)	42.9 (17.7,88)	-1 (-2.1,0.3)
Netherlands	7258 (2990,14963)	9974 (4097,20785)	37.4208	43.2 (17.7,88.7)	42.8 (17.5,87.8)	-1 (-2,0.2)
Norway	2256 (938,4676)	3058 (1269,6338)	35.5496	44 (18.1,90.5)	43.7 (17.9,90)	-0.8 (-1.4,-0.2)
Portugal	4899 (2010,10150)	6649 (2739,13878)	35.7216	43.3 (17.8,88.3)	42.7 (17.6,87.8)	-1.3 (-2.5,0)
Spain	13212 (5435,27126)	19651 (8108,40321)	48.736	29.6 (12.2,60.8)	29.1 (12,59.9)	-1.5 (-3.1,-0.2)
Sweden	4757 (1979,9877)	6202 (2573,12918)	30.3763	44.1 (18,90.5)	43.7 (17.9,90.1)	-0.9 (-1.9,0.1)
Switzerland	3510 (1448,7233)	5201 (2140,10776)	48.1766	43 (17.7,88.3)	42.7 (17.6,87.8)	-0.7 (-1.8,0.4)
UK	30073 (12488,62435)	38759 (16077,80526)	28.8831	44 (18.1,90.4)	43.5 (17.9,89.5)	-1.1 (-1.5,-0.7)
Argentina	10604 (4376,21633)	16141 (6632,32893)	52.2161	32.8 (13.6,66.9)	32.3 (13.2,65.7)	-1.7 (-3,-0.3)
Chile	3917 (1605,8032)	6887 (2852,14115)	75.8233	32.6 (13.4,66.5)	32 (13.2,65.2)	-2.1 (-3.7,-0.7)
Uruguay	1108 (457,2275)	1378 (569,2808)	24.3682	32.6 (13.4,66.8)	32.1 (13.2,65.1)	-1.6 (-2.9,-0.3)
Canada	4083 (1657,8402)	6980 (2821,14196)	70.9527	13.9 (5.7,28.7)	13.7 (5.6,27.8)	-1.4 (-3.5,0.7)
USA	38907 (15934,79887)	58556 (24201,118692)	50.5025	13.8 (5.6,28.3)	13.7 (5.6,28)	-0.7 (-2,0.5)
Antigua and Barbuda	27 (11,57)	44 (18,90)	62.963	46.6 (19.4,96.4)	46.2 (19.2,95.5)	-0.9 (-1.9,0.4)
The Bahamas	105 (43,220)	183 (75,380)	74.2857	47.3 (19.7,97.6)	46.8 (19.4,96.8)	-1.1 (-2.2,0)
Barbados	127 (52,261)	172 (71,354)	35.4331	46.8 (19.4,96.7)	46.2 (19.1,95.6)	-1.2 (-2.3,-0.2)
Belize	73 (30,150)	180 (74,375)	146.575	47 (19.6,97.3)	46.7 (19.3,96.4)	-0.7 (-1.8,0.5)
Cuba	4965 (2049,10286)	6496 (2657,13432)	30.8359	46.4 (19.3,95.5)	45.8 (19,94.8)	-1.2 (-2.3,-0.1)
Dominica	32 (13,66)	34 (14,70)	6.25	47.1 (19.6,98)	47.1 (19.5,97.3)	-0.1 (-1.3,1.3)
Dominican Republic	2814 (1161,5863)	4987 (2061,10349)	77.221	47.3 (19.6,98.1)	46.7 (19.4,96.8)	-1.2 (-2.4,0.1)
Grenada	39 (16,80)	49 (20,102)	25.641	47 (19.5,96.7)	46.6 (19.2,96.8)	-0.8 (-2,0.3)
Guyana	306 (126,637)	335 (138,698)	9.47712	47.5 (19.6,97.9)	47.1 (19.5,97.4)	-0.8 (-2,0.5)
Haiti	2535 (1041,5250)	5195 (2147,10901)	104.931	48.2 (19.9,99.5)	47.7 (19.8,98.9)	-1 (-2.3,0.3)
Jamaica	1018 (423,2105)	1370 (565,2851)	34.5776	46.7 (19.4,96.5)	46.5 (19.3,96.6)	-0.4 (-1.4,0.7)
Saint Lucia	56 (23,117)	92 (38,191)	64.2857	46.8 (19.4,96.8)	46.4 (19.2,95.8)	-0.9 (-2,0.2)
Saint Vincent and the Grenadines	45 (19,94)	57 (24,119)	26.6667	46.8 (19.4,96.2)	46.6 (19.3,96.5)	-0.4 (-1.6,0.7)
Suriname	162 (66,340)	277 (115,577)	70.9877	47.4 (19.6,98.5)	46.9 (19.5,97)	-1.3 (-2.6,0)
Trinidad and Tobago	511 (211,1067)	730 (301,1519)	42.8571	47.2 (19.6,97.7)	46.6 (19.4,96.6)	-1.3 (-2.4,0)
Bolivia	3648 (1487,7489)	7341 (2987,15261)	101.234	67.9 (27.8,141.2)	67 (27.4,139.5)	-1.4 (-2.5,-0.3)
Ecuador	5774 (2359,11799)	11712 (4771,24299)	102.84	67.6 (27.6,140.2)	66.5 (27.1,138.3)	-1.6 (-2.6,-0.5)
Peru	13119 (5360,27635)	24299 (9972,51033)	85.2199	69.4 (28.6,145.3)	68.2 (28.1,143)	-1.6 (-2.7,-0.6)
Colombia	8348 (3394,17176)	15166 (6198,31282)	81.6723	30.4 (12.3,62.6)	29.5 (12,60.7)	-2.8 (-4.2,-1.2)
Costa Rica	777 (316,1595)	1472 (600,3042)	89.4466	29.8 (12.1,61.3)	29.3 (12,60.9)	-1.4 (-2.9,0)
El Salvador	1393 (569,2872)	1907 (780,3954)	36.8988	30.5 (12.4,62.7)	29.6 (12.1,61.2)	-3 (-4.7,-1.3)
Guatemala	2109 (860,4420)	4271 (1759,8791)	102.513	30.9 (12.7,63.6)	30 (12.4,62)	-2.7 (-4.3,-1.1)
Honduras	1194 (487,2475)	2682 (1103,5560)	124.623	30.8 (12.6,63.4)	30.4 (12.4,62.6)	-1.5 (-3,0.1)
Mexico	21195 (8693,43388)	41863 (17035,85598)	97.5136	29.2 (12.2,59.3)	32.8 (13.5,66.9)	12.3 (7.9,16.8)
Nicaragua	941 (384,1959)	1793 (733,3694)	90.542	30.1 (12.3,61.9)	29.6 (12,60.8)	-1.7 (-3.3,-0.2)
Panama	633 (259,1303)	1291 (528,2663)	103.949	30.2 (12.4,62.4)	29.6 (12.1,61.1)	-2 (-3.6,-0.6)
Venezuela	4823 (1972,9976)	8186 (3324,16714)	69.7284	30.5 (12.5,63)	29.8 (12.1,61.2)	-2.1 (-3.7,-0.6)
Brazil	61503 (25424,125545)	108572 (44952,223665)	76.5312	47.8 (19.9,97.8)	47.2 (19.6,96.4)	-1.3 (-1.8,-0.8)
Paraguay	1590 (661,3292)	3115 (1283,6493)	95.9119	46.8 (19.5,96.9)	46.4 (19.2,95.8)	-0.9 (-1.9,0.1)
Algeria	3533 (1418,7272)	7182 (2929,14489)	103.283	18.7 (7.6,37.9)	18 (7.3,36.3)	-3.8 (-5.6,-2)
Bahrain	71 (28,144)	239 (97,486)	236.62	18.6 (7.5,37.8)	17.9 (7.3,36.2)	-3.9 (-5.8,-1.8)
Egypt	8978 (3654,18318)	15121 (6150,31179)	68.4228	20.3 (8.4,41.3)	18 (7.4,36.5)	-11.2 (-14.2,-8.2)
Iran	8080 (3281,16500)	15420 (6359,31276)	90.8416	19.2 (7.9,38.7)	18.5 (7.6,37.6)	-3.4 (-4.4,-2.4)
Iraq	2307 (935,4717)	5645 (2294,11494)	144.69	17.6 (7.2,35.6)	17.2 (7.1,35)	-2 (-3.6,-0.1)
Jordan	484 (196,991)	1809 (730,3729)	273.76	18.6 (7.6,37.6)	17.9 (7.3,36.5)	-3.7 (-5.6,-1.7)
Kuwait	235 (95,481)	751 (301,1542)	219.574	18.3 (7.5,37.2)	17.8 (7.3,36.2)	-3 (-5.1,-1.1)
Lebanon	464 (190,944)	1051 (428,2132)	126.509	18.2 (7.5,36.8)	17.6 (7.2,36)	-3.4 (-5.3,-1.6)
Libya	575 (231,1171)	1126 (457,2286)	95.8261	18.5 (7.5,37.5)	17.9 (7.3,36.2)	-2.9 (-4.8,-0.8)
Morocco	3786 (1541,7746)	6376 (2629,12956)	68.4099	18.7 (7.7,38.1)	18 (7.4,36.4)	-3.8 (-5.7,-1.7)
Palestine	268 (109,547)	695 (282,1425)	159.328	18.3 (7.5,37)	17.8 (7.3,36)	-2.6 (-4.4,-0.8)
Oman	265 (107,538)	686 (275,1418)	158.868	18.4 (7.5,37.3)	17.9 (7.3,36.5)	-2.8 (-4.8,-0.9)
Qatar	62 (25,126)	445 (177,910)	617.742	18.6 (7.6,37.7)	17.8 (7.3,36.2)	-4.1 (-6.1,-2.3)
Saudi Arabia	2180 (884,4468)	5711 (2303,11610)	161.972	18.8 (7.7,38.2)	18 (7.4,36.2)	-4.1 (-5.9,-2.3)
Syria	1684 (674,3454)	2329 (952,4760)	38.3017	18.5 (7.6,37.8)	17.8 (7.3,36.2)	-3.7 (-5.6,-1.7)
Tunisia	1221 (493,2500)	2204 (897,4481)	80.5078	18.4 (7.5,37.1)	17.8 (7.3,36.3)	-3.2 (-4.9,-1.5)
Türkiye	8828 (3612,18233)	15805 (6446,32149)	79.0326	18.9 (7.7,38.4)	18 (7.3,36.5)	-4.6 (-6.3,-2.7)
United Arab Emirates	265 (106,538)	1583 (636,3257)	497.358	19 (7.7,38.3)	18.5 (7.6,37.6)	-2.7 (-4.9,-0.7)
Yemen	1759 (707,3597)	4494 (1830,9150)	155.486	18.5 (7.6,37.5)	18.2 (7.5,36.9)	-1.6 (-3.4,0.2)
Afghanistan	1541 (633,3146)	3949 (1598,8037)	156.262	19 (7.8,38.2)	18.3 (7.5,37.1)	-3.7 (-5.9,-1.7)
Bangladesh	37084 (14736,80425)	51670 (21191,106835)	39.3323	35.7 (14.5,73.6)	32.9 (13.4,68.1)	-7.9 (-11.7,-4.7)
Bhutan	204 (82,437)	236 (97,478)	15.6863	35.2 (14.3,73.2)	33 (13.5,67.5)	-6.2 (-9.2,-3)
India	314340 (127202,671810)	485519 (197480,994783)	54.4566	37.9 (15.6,79)	36 (14.7,74.3)	-4.8 (-6.9,-3.1)
Nepal	6470 (2588,13809)	9705 (3998,19786)	50	35.2 (14.3,72.9)	33.3 (13.7,67.8)	-5.4 (-8.7,-2.2)
Pakistan	38213 (15409,81384)	77693 (31207,161655)	103.316	36 (14.6,75.4)	35.6 (14.3,73.5)	-0.9 (-2.4,0.6)
Angola	9267 (3642,20152)	25292 (10161,55876)	172.925	78.5 (31.6,168.7)	68.8 (28.3,148.1)	-12.4 (-17.9,-6.4)
Central African Republic	2514 (1020,5441)	4522 (1826,9829)	79.8727	80.2 (32.8,172.8)	75.4 (30.8,160.6)	-6 (-11.7,-0.9)
Congo (Brazzaville)	2208 (889,4791)	3786 (1519,8063)	71.4674	80 (32.3,174.3)	69.2 (28.3,147.5)	-13.6 (-18.9,-7.4)
DR Congo	33597 (13426,73146)	65018 (26540,140063)	93.5232	76.2 (30.6,164.1)	67.4 (27.6,143.6)	-11.5 (-16.8,-5.3)
Equatorial Guinea	390 (157,839)	1008 (407,2175)	158.462	78.7 (32.1,166.5)	65.2 (26.6,139.6)	-17.2 (-23.1,-11.2)
Gabon	826 (338,1723)	1189 (485,2446)	43.9467	75.3 (30.9,155.1)	65.1 (26.7,133.1)	-13.6 (-15.2,-11.9)
Burundi	5033 (2023,10717)	10816 (4433,23009)	114.902	87 (36.4,183.8)	83.1 (34.6,176.4)	-4.5 (-8,-1.3)
Comoros	405 (166,862)	592 (247,1261)	46.1728	85.7 (35.5,180.1)	83 (34.5,176)	-3.2 (-6.5,0)
Djibouti	340 (139,714)	964 (399,2010)	183.529	84.6 (35.3,175.3)	82.3 (34.1,172.4)	-2.7 (-6.3,0.9)
Eritrea	3055 (1221,6469)	5454 (2239,11543)	78.527	87.3 (36,181.6)	85.2 (35.3,177)	-2.4 (-6,1.5)
Ethiopia	87523 (35406,179991)	146226 (59500,304555)	67.0715	148.4 (60.3,307.9)	129.3 (52.4,270.1)	-12.9 (-16.1,-9.7)
Kenya	14268 (5802,30763)	31908 (13144,67341)	123.633	62.5 (25.6,130)	66.2 (27.1,137.9)	6 (2.8,9.3)
Madagascar	8061 (3275,16431)	18283 (7506,37439)	126.808	72.9 (30.1,150.6)	71.2 (29.4,146.4)	-2.4 (-4.2,-0.6)
Malawi	8426 (3438,17946)	15488 (6341,32872)	83.812	84.9 (35,177.7)	81.8 (34,173.6)	-3.7 (-7.1,-0.4)
Mauritius	612 (244,1302)	817 (332,1713)	33.4967	58.7 (23.7,122.6)	58.3 (23.7,122)	-0.6 (-1.6,0.4)
Mozambique	10255 (4238,21210)	23212 (9557,48354)	126.348	78 (32.2,162.6)	77.2 (31.9,162)	-1.1 (-3,0.8)
Rwanda	9600 (3890,19817)	12563 (5086,25781)	30.8646	114.4 (46.4,233.6)	94.2 (38.4,194)	-17.6 (-20.5,-13.5)
Seychelles	41 (16,87)	65 (26,137)	58.5366	59.4 (24,124.3)	58.9 (23.8,123.9)	-0.8 (-2,0.5)
Somalia	6821 (2731,14615)	17501 (7063,36630)	156.575	84.6 (34.9,180.1)	81.6 (34.3,171.1)	-3.5 (-7,0)
Tanzania	20407 (8382,42551)	49083 (19641,101466)	140.52	80.1 (32.9,166.2)	84.6 (34.3,175.9)	5.7 (0.6,9.6)
Uganda	14079 (5734,30016)	34428 (14055,74089)	144.534	81.3 (34,171)	80.7 (33.3,168)	-0.8 (-4.1,2.5)
Zambia	7102 (2865,14974)	15863 (6474,33468)	123.36	87.3 (36.4,184.2)	83 (34.4,173.9)	-4.9 (-8.9,-1.5)
Botswana	640 (261,1341)	1201 (488,2520)	87.6562	56.3 (22.8,115.2)	55.6 (22.5,114.8)	-1.3 (-2.8,0.2)
Lesotho	766 (312,1592)	955 (389,1988)	24.6736	55.9 (22.7,114.2)	56.6 (22.9,115.9)	1.3 (-0.7,3.4)
Namibia	692 (283,1446)	1190 (484,2492)	71.9653	56.7 (23.1,116.2)	55 (22.4,113.2)	-3 (-4.9,-1.2)
South Africa	18681 (7577,38882)	30036 (12032,62423)	60.7837	56.5 (22.9,116.9)	55.7 (22.5,115.3)	-1.4 (-2.1,-0.7)
Eswatini	384 (155,807)	567 (231,1196)	47.6562	56.1 (22.7,115.2)	55.8 (22.6,115.1)	-0.5 (-2.1,1.5)
Zimbabwe	4953 (2026,10386)	7617 (3094,15989)	53.7856	56 (22.8,115.6)	56.2 (22.6,115.6)	0.3 (-2,2.5)
Benin	4148 (1645,8792)	10505 (4267,22073)	153.255	85.1 (34.1,179.6)	81.4 (32.8,171)	-4.3 (-7.9,-0.9)
Burkina Faso	7757 (3160,16371)	17752 (7147,37430)	128.851	82.6 (33.5,173.1)	81.5 (33,172.7)	-1.3 (-4.5,1.7)
Cameroon	7196 (2919,15277)	19951 (8074,41683)	177.251	72.6 (29.8,152.8)	68.7 (28.1,142)	-5.4 (-13.5,2.9)
Cabo Verde	277 (112,589)	407 (166,860)	46.9314	79.3 (32.1,166)	75.8 (30.8,158.8)	-4.4 (-7.6,-1.7)
Chad	5013 (2042,10811)	14223 (5779,30048)	183.722	84 (34.4,176)	82.5 (33.8,172.7)	-1.8 (-6.2,1.8)
Côte d'Ivoire	9558 (3876,19944)	21809 (8915,45553)	128.175	81.9 (33.2,169.8)	82.1 (33.4,170)	0.3 (-2.2,2.1)
The Gambia	785 (318,1676)	1832 (755,3934)	133.376	83 (33.9,177.4)	80.7 (32.9,169.6)	-2.7 (-6.1,0.5)
Ghana	7502 (3080,15294)	15540 (6429,32035)	107.145	48.3 (19.9,98.3)	46.5 (19.3,94.9)	-3.9 (-5.9,-2.1)
Guinea	5162 (2085,10985)	10905 (4455,23173)	111.255	86 (35.9,182.2)	83.3 (34.4,175.2)	-3.2 (-6.8,0.2)
Guinea-Bissau	916 (368,1952)	1720 (704,3659)	87.7729	89.4 (36.4,187.9)	85.8 (35.5,180)	-4 (-7.7,-0.8)
Liberia	2100 (837,4481)	4072 (1661,8708)	93.9048	85.6 (34.3,180)	79.5 (32.3,165.9)	-7.1 (-10.9,-3.2)
Mali	12326 (4971,26084)	34017 (13761,72060)	175.978	133.9 (54.2,277.9)	132.5 (54.3,273.6)	-1 (-4.5,2.5)
Mauritania	1784 (711,3841)	3324 (1359,7034)	86.3229	87 (35.1,184.6)	79.3 (32.2,165.2)	-8.8 (-12.5,-4.8)
Niger	8321 (3329,17356)	23420 (9604,49340)	181.457	105.7 (43.2,220.3)	99.5 (40.6,208)	-5.8 (-7.6,-4)
Nigeria	98883 (40273,208790)	256949 (104358,544387)	159.852	114.9 (47.3,240.7)	116.1 (47.7,242.5)	1.1 (0.1,1.9)
São Tomé and Príncipe	101 (40,217)	161 (66,337)	59.4059	83.6 (33.7,175.5)	78.9 (32.3,165.5)	-5.6 (-10.1,-1.9)
Senegal	6345 (2568,13486)	12318 (5041,26896)	94.1371	84.2 (34.6,177.4)	81.2 (33.4,172.5)	-3.5 (-6.7,0)
Sierra Leone	3429 (1394,7358)	6847 (2800,14801)	99.6792	84.6 (34.9,177.2)	81.5 (33.1,172.8)	-3.6 (-7,-0.3)
Togo	3024 (1219,6474)	6519 (2632,13738)	115.575	84.4 (34.4,178.8)	81.9 (33.3,172.5)	-3 (-6.4,0.1)
American Samoa	14 (6,29)	16 (7,34)	14.2857	33.1 (13.6,67.8)	32.8 (13.4,67.5)	-1 (-2.5,0.5)
Bermuda	28 (12,58)	41 (17,84)	46.4286	46.5 (19.3,96.2)	45.7 (18.9,94.2)	-1.8 (-3,-0.6)
Cook Islands	6 (2,12)	6 (3,13)	0	32.7 (13.2,67.3)	31.9 (12.8,66.2)	-2.7 (-4.4,-1.1)
Greenland	7 (3,14)	8 (3,17)	14.2857	14.7 (6,30.2)	14.3 (5.8,29.6)	-3 (-5.1,-0.6)
Guam	41 (16,85)	56 (23,115)	36.5854	32.7 (13.2,67.6)	32.5 (13.2,67.4)	-0.4 (-1.9,1.2)
Monaco	19 (8,40)	25 (10,52)	31.5789	43.3 (17.8,89.3)	42.9 (17.7,88.4)	-0.9 (-2.1,0.3)
Nauru	3 (1,6)	3 (1,7)	0	33.7 (13.7,69.3)	33.2 (13.6,68.4)	-1.6 (-3.2,0.1)
Niue	1 (0,2)	1 (0,1)	0	33.1 (13.4,67.8)	32.6 (13.2,67.1)	-1.4 (-2.9,0.1)
Northern Mariana Islands	13 (5,28)	16 (7,34)	23.0769	32.9 (13.4,67.3)	32.6 (13.2,67.4)	-0.9 (-2.4,0.7)
Palau	5 (2,10)	6 (3,13)	20	33.1 (13.5,68.1)	32.8 (13.3,67.1)	-0.9 (-2.4,0.6)
Puerto Rico	1681 (695,3498)	2158 (889,4456)	28.376	46.4 (19.2,96.4)	45.8 (18.9,94.9)	-1.4 (-2.5,-0.2)
Saint Kitts and Nevis	19 (8,39)	28 (12,59)	47.3684	47.6 (19.7,98.5)	46.6 (19.3,96.8)	-2.1 (-3.3,-0.9)
San Marino	12 (5,25)	21 (8,43)	75	43.2 (17.8,88.2)	42.8 (17.6,87.7)	-0.8 (-2,0.3)
Tokelau	0 (0,1)	0 (0,1)	0	33.2 (13.5,68.6)	32.6 (13.3,66.9)	-2 (-3.5,-0.4)
Tuvalu	3 (1,6)	4 (2,8)	33.3333	33.7 (13.8,69.7)	33.2 (13.5,68.3)	-1.7 (-3.4,-0.1)
Virgin Islands	46 (19,95)	55 (22,113)	19.5652	46.9 (19.4,96.6)	46.4 (19.2,95.9)	-1.1 (-2.1,0.1)
South Sudan	5011 (2033,10615)	7556 (3091,16003)	50.7883	84.8 (35.4,177.9)	80.1 (33.4,166.5)	-5.5 (-9.3,-2.3)
Sudan	2802 (1128,5771)	5936 (2401,12032)	111.849	18.7 (7.6,38.1)	18.3 (7.5,36.7)	-2.5 (-4.4,-0.5)

## Sheet: Table S6
Table S6. Comparative analysis of male-to-female ratios in cases and age-standardized rate (ASR) changes of fungal skin diseases globally from 1990 to 2021.
Prevalence
Year	number			rate
	Male	Female	ratio	Male	Female	ratio
1990	1.91797e+08	1.75784e+08	1.09109	7686.5	6972.54	1.10239
1991	1.95692e+08	1.79288e+08	1.09149	7705.69	6990.67	1.10228
1992	199582306	1.82748e+08	1.09212	7725.84	7008.22	1.1024
1993	2.03389e+08	1.86141e+08	1.09266	7746.33	7025.33	1.10263
1994	2.07001e+08	1.89405e+08	1.0929	7764.81	7040.46	1.10288
1995	2.10558e+08	192590169	1.0933	7783.72	7054.55	1.10336
1996	2.14283e+08	1.95866e+08	1.09403	7807.23	7070.55	1.10419
1997	2.18101e+08	1.99193e+08	1.09493	7833	7086.39	1.10536
1998	2.21922e+08	2.02524e+08	1.09578	7859.1	7101.23	1.10672
1999	2.25749e+08	2.05898e+08	1.09641	7885.58	7116.3	1.1081
2000	2.29622e+08	2.09375e+08	1.0967	7913.06	7133.25	1.10932
2001	2.33508e+08	2.12957e+08	1.0965	7938.95	7150.73	1.11023
2002	2.37381e+08	2.16584e+08	1.09602	7961.5	7166.84	1.11088
2003	2.41249e+08	2.20265e+08	1.09527	7981.96	7182.04	1.11138
2004	2.45169e+08	2.24051e+08	1.09426	8001.87	7197.14	1.11181
2005	2.49198e+08	227966149	1.09313	8022.17	7212.87	1.1122
2006	2.53279e+08	2.3195e+08	1.09196	8038.42	7225.9	1.11245
2007	2.57363e+08	2.35959e+08	1.09071	8049.41	7235.29	1.11252
2008	2.61521e+08	2.40035e+08	1.08951	8058.07	7243.11	1.11252
2009	2.65819e+08	244249441	1.08831	8067.34	7251.4	1.11252
2010	2.70172e+08	2.48562e+08	1.08694	8079.87	7262.17	1.1126
2011	2.74557e+08	252916698	1.08556	8093.78	7274.04	1.11269
2012	2.79096e+08	2.57348e+08	1.08451	8107.9	7285.49	1.11288
2013	2.83731e+08	2.61814e+08	1.08371	8121.74	7296.35	1.11312
2014	2.88378e+08	2.66296e+08	1.08293	8134.37	7306.22	1.11335
2015	2.92972e+08	2.70745e+08	1.0821	8144.96	7315.12	1.11344
2016	2.97467e+08	2.75197e+08	1.08092	8149.77	7321.59	1.11312
2017	301852643	2.79658e+08	1.07936	8149.58	7326.37	1.11236
2018	3.06169e+08	2.84072e+08	1.07778	8148.4	7330.73	1.11154
2019	3.10526e+08	2.88477e+08	1.07643	8150.02	7335.7	1.11101
2020	3.14371e+08	2.92349e+08	1.07533	8149.9	7334.31	1.1112
2021	319142132	2.9739e+08	1.07314	8188.82	7376.39	1.11014
Incidence
	number			rate
Year	Male	Female	ratio	Male	Female	ratio
1990	5.24898e+08	5.04827e+08	1.03976	21472.1	20263.5	1.05964
1991	534668432	5.14847e+08	1.0385	21486.6	20307.5	1.05806
1992	544444831	5.24714e+08	1.0376	21505.4	20348.8	1.05684
1993	5.54102e+08	5.3438e+08	1.03691	21528.5	20387.1	1.05599
1994	5.63503e+08	5.43751e+08	1.03632	21554.3	20420.9	1.0555
1995	5.72941e+08	5.52905e+08	1.03624	21586.1	20450.1	1.05555
1996	582842802	5.62145e+08	1.03682	21629.7	20478.2	1.05623
1997	5.93067e+08	5.71443e+08	1.03784	21680.1	20502	1.05746
1998	6.03393e+08	5.80772e+08	1.03895	21732.3	20522.1	1.05897
1999	6.13776e+08	5.90276e+08	1.03981	21784.5	20542.6	1.06045
2000	6.24213e+08	6.00122e+08	1.04014	21835.2	20568.2	1.0616
2001	6.3451e+08	6.1026e+08	1.03974	21874.8	20593.8	1.0622
2002	6.44617e+08	6.20483e+08	1.03889	21899.9	20613.6	1.0624
2003	6.54678e+08	6.30859e+08	1.03776	21917.7	20630.6	1.06239
2004	6.65006e+08	641605419	1.03647	21936.6	20648.8	1.06237
2005	6.75937e+08	652878310	1.03532	21965.6	20673.6	1.06249
2006	6.87539e+08	6.64693e+08	1.03437	21999.1	20701.6	1.06268
2007	6.99562e+08	6.76905e+08	1.03347	22031.5	20730.2	1.06277
2008	7.11926e+08	6.89411e+08	1.03266	22063	20758.9	1.06282
2009	7.24532e+08	7.02192e+08	1.03181	22093.3	20786.3	1.06288
2010	7.36877e+08	7.14909e+08	1.03073	22122.1	20811.1	1.06299
2011	7.48917e+08	7.2749e+08	1.02945	22143.6	20831	1.06301
2012	7.61202e+08	7.4026e+08	1.02829	22160.2	20848.5	1.06292
2013	7.73613e+08	753087613	1.02726	22173.6	20864.1	1.06276
2014	7.86046e+08	7.65967e+08	1.02621	22183.7	20877.5	1.06256
2015	7.98443e+08	7.78808e+08	1.02521	22191.6	20890.1	1.06231
2016	8.10715e+08	7.91716e+08	1.024	22187.4	20896.1	1.0618
2017	8.22767e+08	804663781	1.0225	22173.1	20898.3	1.061
2018	8.34782e+08	8.17542e+08	1.02109	22161	20901.3	1.06027
2019	8.47205e+08	8.30552e+08	1.02005	22163.8	20909.8	1.05997
2020	8.59641e+08	8.41803e+08	1.02119	22202.1	20894.2	1.0626
2021	8.70653e+08	8.58571e+08	1.01407	22238.6	21066	1.05566
DALYs
	number			rate
Year	Male	Female	ratio	Male	Female	ratio
1990	1.07827e+06	978161	1.10234	42.8188	38.5781	1.10992
1991	1.1002e+06	997705	1.10273	42.9354	38.6894	1.10975
1992	1.12209e+06	1.01691e+06	1.10343	43.057	38.7943	1.10988
1993	1.14343e+06	1.03588e+06	1.10383	43.177	38.9007	1.10993
1994	1.16366e+06	1.05396e+06	1.10409	43.2861	38.9906	1.11017
1995	1.18355e+06	1.07154e+06	1.10453	43.3965	39.0731	1.11065
1996	1.20441e+06	1.08959e+06	1.10538	43.5331	39.1645	1.11154
1997	1.22579e+06	1.10792e+06	1.10638	43.6826	39.2557	1.11277
1998	1.24706e+06	1.12624e+06	1.10727	43.8303	39.3405	1.11413
1999	1.26846e+06	1.14474e+06	1.10808	43.9838	39.4255	1.11562
2000	1.29008e+06	1.16378e+06	1.10853	44.1432	39.5211	1.11695
2001	1.31179e+06	1.18345e+06	1.10844	44.2945	39.6218	1.11793
2002	1.33342e+06	1.20346e+06	1.10799	44.4275	39.7175	1.11859
2003	1.35505e+06	1.22375e+06	1.1073	44.5498	39.8079	1.11912
2004	1.377e+06	1.24465e+06	1.10634	44.6701	39.8997	1.11956
2005	1.39949e+06	1.26615e+06	1.10531	44.791	39.9921	1.12
2006	1.42228e+06	1.28807e+06	1.1042	44.8911	40.0712	1.12028
2007	1.44513e+06	1.31015e+06	1.10302	44.9636	40.1316	1.1204
2008	1.46841e+06	1.3326e+06	1.10192	45.0235	40.1827	1.12047
2009	1.49246e+06	1.35574e+06	1.10084	45.0862	40.2347	1.12058
2010	1.51673e+06	1.37945e+06	1.09952	45.1648	40.3019	1.12066
2011	1.54111e+06	1.40322e+06	1.09827	45.25	40.3709	1.12086
2012	1.56644e+06	1.42743e+06	1.09738	45.3393	40.4385	1.12119
2013	1.59219e+06	1.4518e+06	1.0967	45.4239	40.5018	1.12153
2014	1.61802e+06	1.47635e+06	1.09596	45.5016	40.5623	1.12177
2015	1.64351e+06	1.50054e+06	1.09528	45.566	40.6126	1.12197
2016	1.66841e+06	1.5248e+06	1.09418	45.5983	40.6522	1.12167
2017	1.69258e+06	1.5489e+06	1.09276	45.5998	40.6775	1.12101
2018	1.7163e+06	1.57274e+06	1.09127	45.5951	40.7013	1.12024
2019	1.74019e+06	1.59648e+06	1.09001	45.606	40.7287	1.11975
2020	1.76056e+06	1.6164e+06	1.08918	45.5887	40.6992	1.12014
2021	1.78651e+06	1.64299e+06	1.08735	45.799	40.9163	1.11933

## Sheet: Table S7
Table S7. Comparative analysis of male-to-female ratios in cases and age-standardized rate (ASR) changes of fungal skin diseases across global and 5 SDI territories in 2021.
Location	number			rate
	prevalence	incidence	DALYs	prevalence	incidence	DALYs
Global	1.07	1.01	1.09	1.11	1.06	1.12
Low SDI	1.25	1.11	1.26	1.2	1.08	1.21
Low-middle SDI	1.08	1.04	1.09	1.07	1.05	1.08
Middle SDI	1.06	1.02	1.07	1.08	1.05	1.09
High-middle SDI	0.95	0.93	0.96	1.06	1.04	1.07
High SDI	0.94	0.91	0.95	1.1	1.07	1.1
